# Supplementary material for: TROP2 methylation and expression in tamoxifen-resistant breast cancer
Source: Cancer Cell Int. 2018 Jul 6;18:94. doi: 10.1186/s12935-018-0589-9 (PMC6034260; doi:10.1186/s12935-018-0589-9)
Supplement: Supplementary file 4 — Additional file 4: Table S4. List of CpGs that are Hypermethylated in TMX2-28 compared to MCF-7 and have Decreased Methylation after 5-Aza-dC Treatment. [file 12935_2018_589_MOESM4_ESM.xlsx]

## Sheet: Sheet1
Additional file 4: Table S4. List of CpGs that are Hypermethylated in TMX2-28 compared to MCF-7 and have Decreased Methylation after 5-Aza-dC Treatment (CpGs wit more than one site located in the promoter are highlighted in gray)
TMX2-28-Con/TMX2-28-Aza	TMX2-28-Con/MCF-7-Con	MCF-7 Control.AVG_Beta	MCF-7 Aza.AVG_Beta	TMX2-28 Control.AVG_Beta	TMX2-28 Aza.AVG_Beta	UCSC_REFGENE_NAME	UCSC_REFGENE_GROUP	UCSC_REFGENE_ACCESSION	CHR	MAPINFO
6.27315	2.71268	0.319394	0.440191	0.866415	0.138115				5	2205553
5.68456	6.8448	0.0202837	0.0222651	0.138838	0.0244237	C21orf91;C21orf91;C21orf91	TSS200;TSS200;TSS200	NM_017447;NM_001100421;NM_001100420	21	19191892
5.30237	1.9576	0.158443	0.109383	0.310167	0.058496				10	101287609
4.8715	3.47806	0.0313499	0.0262267	0.109037	0.0223826	C1orf31	TSS1500	NM_001012985	1	234509074
4.70101	3.06181	0.0364181	0.0500341	0.111505	0.0237194	ZNF251	TSS1500	NM_138367	8	145981207
4.62599	3.07731	0.151795	0.128007	0.46712	0.100977	TTC39C;TTC39C;TTC39C	5'UTR;TSS1500;TSS1500	NM_153211;NM_001135993;NR_024232	18	21594021
4.56843	3.78119	0.0820293	0.0469451	0.310168	0.0678939	OCA2	Body	NM_000275	15	28200653
4.24632	1.96025	0.142093	0.099431	0.278537	0.0655951				1	101775142
4.10765	2.76607	0.0609028	0.0439857	0.168461	0.0410116	MAPK15	TSS200	NM_139021	8	144798331
3.61635	1.89892	0.220572	0.149797	0.418848	0.115821	SFRP5;SFRP5	5'UTR;1stExon	NM_003015;NM_003015	10	99531747
3.6149	3.45293	0.0348837	0.0600427	0.120451	0.0333207	TANC1;TANC1	5'UTR;5'UTR	NM_001145909;NM_033394	2	159826472
3.589	1.90655	0.398691	0.307488	0.760123	0.211793	CRMP1;CRMP1	Body;Body	NM_001014809;NM_001313	4	5830138
3.53889	3.36547	0.113102	0.0743887	0.38064	0.107559	HTRA1	TSS200	NM_002775	10	124220854
3.42017	1.81975	0.123734	0.0836718	0.225166	0.0658345	GFI1;GFI1	TSS200;5'UTR	NM_001127216;NM_005263	1	92951720
3.27647	1.89678	0.409044	0.370341	0.775867	0.236799	IRX1	Body	NM_024337	5	3599719
3.2134	22.3555	0.0376851	0.0294059	0.842469	0.262174	PARM1	Body	NM_015393	4	75859815
3.16557	3.38546	0.0723758	0.068822	0.245025	0.0774031	COL19A1	5'UTR	NM_001858	6	70577059
3.13881	4.74785	0.0735408	0.0909221	0.34916	0.11124	ZNF800	TSS1500	NM_176814	7	127033519
3.11888	29.35	0.0268568	0.0368396	0.788248	0.252734	SCRN1;SCRN1;SCRN1;SCRN1	1stExon;TSS1500;TSS200;TSS1500	NM_001145514;NM_014766;NM_001145513;NM_001145515	7	30029808
3.1004	3.13946	0.0448916	0.0923735	0.140935	0.0454572	MRPL23	TSS200	NM_021134	11	1968310
2.95816	2.24114	0.175378	0.108083	0.393047	0.132868	MIPOL1	5'UTR	NM_138731	14	37667689
2.94562	10.3545	0.0632374	0.0540488	0.65479	0.222293	ROPN1B	Body	NM_001012337	3	125691054
2.94246	1.99065	0.262708	0.227259	0.522959	0.177729	HLA-B	Body	NM_005514	6	31323998
2.89906	4.70943	0.0772854	0.0597753	0.36397	0.125548	EMID1	TSS1500	NM_133455	22	29601619
2.86608	2.39547	0.0445588	0.0395414	0.10674	0.0372422	EEFSEC	Body	NM_021937	3	127872765
2.86242	2.60015	0.0449891	0.0470394	0.116978	0.0408669	RERE;RERE;RERE	Body;TSS1500;Body	NM_012102;NM_001042682;NM_001042681	1	8484157
2.86003	2.48952	0.0565885	0.0556585	0.140878	0.0492576	LRRC49;THAP10	TSS1500;TSS200	NM_017691;NM_020147	15	71184758
2.85513	1.87596	0.126242	0.131778	0.236825	0.082947	ST8SIA1	TSS1500	NM_003034	12	22488229
2.83778	2.80971	0.0479052	0.0530163	0.1346	0.0474315	PTPRH;PTPRH	TSS1500;TSS1500	NM_002842;NM_001161440	19	55721638
2.80631	2.41629	0.0488633	0.0577163	0.118068	0.0420723	CYHR1;KIFC2;CYHR1;CYHR1	TSS1500;TSS1500;TSS1500;TSS1500	NM_001129888;NM_145754;NM_032687;NM_138496	8	145691254
2.78828	2.31569	0.0498642	0.0451584	0.11547	0.0414128	ZMYND10	TSS200	NM_015896	3	50383167
2.77748	3.92757	0.192155	0.209722	0.754702	0.271721	DPM2	TSS200	NM_003863	9	130700954
2.7707	2.07493	0.372192	0.300077	0.772273	0.278729				8	790456
2.76865	3.28421	0.0709478	0.0504104	0.233007	0.0841593	IGF2BP1;IGF2BP1	TSS200;TSS200	NM_001160423;NM_006546	17	47074673
2.76568	17.016	0.0408392	0.0272002	0.694921	0.251266				17	7960449
2.76219	3.17098	0.032899	0.0438527	0.104322	0.0377679	LIG4;LIG4;LIG4;LIG4	TSS1500;1stExon;5'UTR;5'UTR	NM_002312;NM_206937;NM_206937;NM_001098268	13	108867836
2.75421	2.11596	0.0725315	0.089037	0.153473	0.0557231	EPCAM	Body	NM_002354	2	47597331
2.74707	2.67356	0.310042	0.220183	0.828915	0.301746	KCNJ9	5'UTR	NM_004983	1	160053689
2.72689	2.74184	0.149718	0.116881	0.410503	0.150539	IGF2BP1;IGF2BP1	TSS200;TSS200	NM_001160423;NM_006546	17	47074670
2.7154	2.21414	0.0536651	0.0557119	0.118822	0.0437586	PIGF;CRIPT;PIGF	TSS200;TSS200;TSS200	NM_173074;NM_014171;NM_002643	2	46844310
2.70035	2.17113	0.363069	0.26901	0.78827	0.291914				20	37303096
2.69843	2.14337	0.0503569	0.0436336	0.107933	0.0399986	MAPK15	TSS200	NM_139021	8	144798354
2.69679	2.19899	0.34357	0.288431	0.755507	0.28015	SOCS5;SOCS5	TSS1500;TSS1500	NM_014011;NM_144949	2	46925333
2.69339	17.2356	0.0470303	0.0352565	0.810595	0.300957	TACSTD2	TSS200	NM_002353	1	59043255
2.68937	3.75926	0.121222	0.0791121	0.455706	0.169447	ZNF331;ZNF331	TSS200;5'UTR	NM_001079906;NM_018555	19	54041303
2.68275	5.65187	0.132038	0.146316	0.746261	0.278171	L3MBTL4	TSS1500	NM_173464	18	6415118
2.68248	4.41939	0.0604111	0.0409884	0.26698	0.0995274	RARB;RARB	Body;Body	NM_016152;NM_000965	3	25623905
2.67976	6.39495	0.0278383	0.0277176	0.178024	0.0664329	SH3BP2	5'UTR	NM_001122681	4	2795345
2.66826	2.31444	0.0873988	0.0708004	0.202279	0.0758093				5	32613266
2.65977	1.8404	0.488935	0.36751	0.899833	0.338312				12	49736814
2.6551	4.0461	0.078982	0.0697122	0.319569	0.120361				6	108169430
2.65265	4.38945	0.0290833	0.0200893	0.12766	0.0481253				17	74248466
2.64097	6.20833	0.0338955	0.0417273	0.210434	0.0796808				13	114302021
2.63645	2.0922	0.0481708	0.044941	0.100783	0.0382268	USP9X;USP9X	TSS200;TSS200	NM_001039590;NM_001039591	X	40944737
2.6353	2.70752	0.0659411	0.0793881	0.178537	0.067748	NOVA1;NOVA1;NOVA1	TSS1500;TSS1500;TSS1500	NM_002515;NM_006491;NM_006489	14	27067895
2.62741	2.35812	0.222779	0.156192	0.52534	0.199946	ALDH3B2;ALDH3B2	Body;Body	NM_001031615;NM_000695	11	67432882
2.62219	8.85447	0.0551966	0.0361957	0.488737	0.186385	MYO5B	TSS1500	NM_001080467	18	47721899
2.61555	2.11788	0.160164	0.150877	0.339209	0.129689	HRNBP3	5'UTR	NM_001082575	17	77373727
2.6138	9.45328	0.0636107	0.036929	0.60133	0.23006	SLC9A1	3'UTR	NM_003047	1	27426144
2.60553	2.33577	0.0458241	0.0442621	0.107034	0.0410797				X	47225852
2.58785	6.17936	0.0274438	0.0323723	0.169585	0.0655313				10	3235532
2.58289	1.83223	0.107355	0.0804473	0.1967	0.076155	TRIM2;TRIM2	Body;5'UTR	NM_015271;NM_001130067	4	154170822
2.57576	3.82098	0.156981	0.215458	0.599822	0.232872				15	60288768
2.5629	5.3446	0.0619843	0.0636229	0.331281	0.12926	NTN1	Body	NM_004822	17	9019012
2.55139	2.65216	0.0513573	0.0511761	0.136208	0.0533856				1	7962847
2.5479	2.77301	0.14486	0.138333	0.401697	0.157658				10	129379353
2.51285	5.54568	0.076087	0.0709854	0.421953	0.167918	KDELR2;KDELR2	TSS1500;TSS1500	NM_001100603;NM_006854	7	6524998
2.50997	4.21394	0.0507812	0.0310776	0.213989	0.0852555				22	41684460
2.50963	27.2516	0.0298348	0.0163597	0.813045	0.323971	ZNF532	5'UTR	NM_018181	18	56530789
2.50474	4.10478	0.222055	0.228643	0.911488	0.363905	TNFRSF18;TNFRSF18;TNFRSF18	1stExon;1stExon;1stExon	NM_148901;NM_004195;NM_148902	1	1141790
2.50382	3.03292	0.0606698	0.051321	0.184007	0.0734903				2	222438965
2.49768	8.23501	0.040246	0.0442648	0.331426	0.132694				2	121070711
2.48495	2.08666	0.0604958	0.0428745	0.126234	0.0507994	COQ3	TSS200	NM_017421	6	99842092
2.47856	3.70968	0.209572	0.148593	0.777446	0.313669	SND1;LRRC4	Body;TSS1500	NM_014390;NM_022143	7	127672169
2.47426	3.76695	0.19392	0.137143	0.730485	0.295233	VCX3A	5'UTR	NM_016379	X	6452751
2.46935	2.67903	0.258303	0.194945	0.692001	0.280236	GRB10	5'UTR	NM_001001555	7	50860173
2.4664	1.88454	0.0576501	0.0572708	0.108644	0.0440497	IFT88;IFT88	TSS200;TSS200	NM_006531;NM_175605	13	21141057
2.46536	12.4315	0.0589607	0.0463638	0.73297	0.297307	SIX4	Body	NM_017420	14	61188245
2.4615	3.5688	0.0812638	0.0682217	0.290014	0.11782	DVL2	TSS1500	NM_004422	17	7138078
2.45863	2.90164	0.292325	0.211463	0.848222	0.344998	ZNF559	TSS200	NM_032497	19	9434924
2.45692	1.89695	0.431266	0.38506	0.818089	0.332974				6	58148898
2.45342	2.34031	0.333276	0.242424	0.77997	0.317912	FTSJD1;FTSJD1	TSS1500;TSS1500	NM_001099642;NM_018348	16	71324066
2.44878	3.38506	0.0754448	0.0648994	0.255385	0.104291				3	195578240
2.44562	5.37217	0.0697446	0.0535918	0.37468	0.153204				8	65286371
2.43553	2.59923	0.186746	0.171444	0.485395	0.199297	TCERG1L	Body	NM_174937	10	133109013
2.43329	5.92233	0.0469475	0.071078	0.278039	0.114265	SUMO3	Body	NM_006936	21	46237117
2.43175	3.57328	0.164969	0.132474	0.589481	0.242411	CGNL1	TSS200	NM_032866	15	57668539
2.43081	2.78088	0.269578	0.203923	0.749664	0.308401	NFIA;NFIA;NFIA;NFIA	Body;Body;Body;Body	NM_001145512;NM_001145511;NM_001134673;NM_005595	1	61549542
2.42874	2.22437	0.105991	0.0712557	0.235763	0.0970721	CAMTA1	Body	NM_015215	1	7765369
2.42646	3.45465	0.182474	0.204795	0.630384	0.259795				8	687959
2.41272	12.7541	0.0488088	0.0405087	0.622511	0.258012	OVOL1	Body	NM_004561	11	65560763
2.40371	2.00178	0.261958	0.190903	0.524381	0.218155	C6orf125	TSS1500	NM_032340	6	33679895
2.39516	18.3815	0.0428443	0.0328497	0.787545	0.328807				13	22493739
2.37877	4.41723	0.0480462	0.0433035	0.212231	0.0892188	C1R	TSS200	NM_001733	12	7245056
2.37629	38.8885	0.0236506	0.0256024	0.919737	0.387047	MGRN1;MGRN1;MGRN1;MGRN1	Body;Body;Body;Body	NM_015246;NM_001142291;NM_001142290;NM_001142289	16	4730136
2.3761	2.03413	0.324525	0.262345	0.660127	0.27782	ZNF347	TSS200	NM_032584	19	53662353
2.37572	6.5511	0.115684	0.0808884	0.757856	0.319001	TNFAIP8;TNFAIP8	Body;1stExon	NM_001077654;NM_014350	5	118691794
2.36516	2.48964	0.0903817	0.0647017	0.225018	0.0951387	TBCD	Body	NM_005993	17	80816702
2.36333	2.65372	0.0420555	0.0474821	0.111603	0.0472231	KLHL2	Body	NM_007246	4	166129605
2.36133	2.373	0.207307	0.177229	0.491939	0.208332				10	130300498
2.35965	3.08532	0.275246	0.240494	0.849222	0.359893	TAC1;TAC1;TAC1;TAC1	TSS200;TSS200;TSS200;TSS200	NM_013998;NM_013997;NM_013996;NM_003182	7	97361148
2.35374	3.92831	0.0557564	0.0351897	0.219028	0.0930553	ZFYVE28	Body	NM_020972	4	2404041
2.34697	1.98281	0.348524	0.262731	0.691057	0.294446				12	125223650
2.34587	4.96181	0.0277493	0.0330737	0.137687	0.0586934				16	88509857
2.3438	5.9256	0.0969404	0.0985018	0.57443	0.245085				5	173400703
2.34119	2.95438	0.0730337	0.0773331	0.215769	0.0921622	CCDC147	TSS1500	NM_001008723	10	106113175
2.33216	2.70599	0.266637	0.211551	0.721517	0.309376	LOC440040	TSS200	NR_027044	11	49579997
2.32643	3.23329	0.22792	0.194125	0.736933	0.316765	ZNF264	TSS200	NM_003417	19	57702809
2.3254	2.09563	0.0526784	0.0588792	0.110395	0.0474735	AKD1;FIG4;AKD1;AKD1;AKD1	5'UTR;TSS200;1stExon;1stExon;5'UTR	NM_001145128;NM_014845;NM_145025;NM_001145128;NM_145025	6	110012409
2.31316	2.76466	0.101713	0.076113	0.281201	0.121566	RAET1L	TSS200	NM_130900	6	150346800
2.31292	2.3343	0.333279	0.26895	0.777973	0.33636	GRIN2B	TSS200	NM_000834	12	14133168
2.31086	5.26555	0.145439	0.092436	0.765819	0.3314				10	131005778
2.30849	4.11882	0.0878766	0.105755	0.361948	0.15679	DLGAP3	3'UTR	NM_001080418	1	35331649
2.30207	45.7557	0.0193222	0.0198487	0.884101	0.384047	ARNT2	TSS1500	NM_014862	15	80696283
2.29872	6.4579	0.114649	0.0780007	0.740393	0.322089	MGRN1;MGRN1;MGRN1;MGRN1	Body;Body;Body;Body	NM_015246;NM_001142291;NM_001142290;NM_001142289	16	4730410
2.29833	3.29584	0.181119	0.120516	0.596939	0.259727	ASXL3	TSS1500	NM_030632	18	31158105
2.29309	3.88614	0.0681381	0.0543058	0.264794	0.115474	AIFM3;AIFM3;AIFM3;AIFM3	Body;Body;Body;Body	NM_001018060;NR_027464;NM_144704;NM_001146288	22	21333706
2.29097	1.99124	0.110859	0.124416	0.220747	0.0963551				15	54271167
2.28981	2.65482	0.327849	0.302719	0.87038	0.38011				14	38069001
2.28513	3.83891	0.0743208	0.0791839	0.285311	0.124855	LOC285830;LOC285830	TSS1500;TSS1500	NR_026972;NR_026973	6	29717384
2.28408	1.98469	0.0532813	0.0449864	0.105747	0.0462975	LHX1	TSS1500	NM_005568	17	35293168
2.28146	3.0076	0.0591034	0.0407899	0.177759	0.0779146	CD63;CD63	Body;Body	NM_001040034;NM_001780	12	56121485
2.28044	2.72375	0.0422645	0.0526833	0.115118	0.0504805	SDR39U1	TSS200	NM_020195	14	24912049
2.27989	10.6425	0.0561429	0.0403781	0.597498	0.262074	DHRS3	Body	NM_004753	1	12656114
2.27962	5.2274	0.0427946	0.0342682	0.223705	0.0981321	KCNJ8	TSS1500	NM_004982	12	21927971
2.27781	2.78369	0.149599	0.0808011	0.416438	0.182824	C5orf56	Body	NM_001013717	5	131786388
2.27709	2.95337	0.256897	0.212326	0.758714	0.333195				9	44866637
2.27492	2.20835	0.0663887	0.0971378	0.146609	0.064446	C16orf71;ANKS3;C16orf71	5'UTR;TSS200;1stExon	NM_139170;NM_133450;NM_139170	16	4784336
2.27416	2.90599	0.298246	0.17018	0.866699	0.381107	CCDC67	TSS200	NM_181645	11	93063692
2.27252	2.60364	0.0477426	0.0441965	0.124304	0.054699	VSTM2A	Body	NM_182546	7	54614210
2.26761	4.27849	0.0717653	0.0876009	0.307047	0.135405	FBXO47;FBXO47	1stExon;5'UTR	NM_001008777;NM_001008777	17	37123638
2.26614	1.80026	0.369401	0.248169	0.665019	0.293459	EPHB1	Body	NM_004441	3	134634602
2.26089	20.3078	0.0345593	0.031619	0.701824	0.310419	PON2;PON2	TSS1500;TSS1500	NM_000305;NM_001018161	7	95064738
2.25596	2.91273	0.0451457	0.100413	0.131497	0.0582889	FTO;RPGRIP1L;RPGRIP1L	Body;TSS1500;TSS1500	NM_001080432;NM_015272;NM_001127897	16	53738201
2.25589	2.27463	0.176561	0.16501	0.40161	0.178027	OCA2	Body	NM_000275	15	28216043
2.25156	7.93709	0.0420076	0.0759857	0.333418	0.148083	FAM174A	1stExon	NM_198507	5	99871651
2.25019	6.37692	0.078608	0.0855859	0.501277	0.222772	EIF2C1	TSS1500	NM_012199	1	36348523
2.24762	2.314	0.258993	0.244732	0.59931	0.266642	FOXD2	1stExon	NM_004474	1	47904171
2.24233	3.06794	0.210259	0.198711	0.645065	0.287676				8	103540839
2.24081	2.52699	0.351612	0.280725	0.888518	0.396516				2	241922778
2.24079	4.04087	0.178582	0.114592	0.721625	0.32204	UST	Body	NM_005715	6	149069824
2.23839	3.20888	0.166726	0.134546	0.535005	0.239014	EVI5	Body	NM_005665	1	93251184
2.23543	4.60949	0.0868666	0.0690658	0.400411	0.179121				11	62092739
2.23142	4.87651	0.123208	0.0944265	0.600823	0.269256	KCTD1;KCTD1	5'UTR;TSS1500	NM_198991;NM_001136205	18	24130839
2.22706	1.95836	0.0512334	0.0678177	0.100333	0.0450518	ZFP36	TSS200	NM_003407	19	39897430
2.22166	1.93242	0.0644192	0.0837508	0.124485	0.0560323	MMP15	TSS200	NM_002428	16	58059149
2.21868	12.1675	0.0597944	0.0263181	0.72755	0.327921	PDGFB;PDGFB	Body;TSS1500	NM_002608;NM_033016	22	39638092
2.21205	2.03824	0.401416	0.396516	0.818182	0.369875	SFTA3	Body	NM_001101341	14	36974523
2.21019	5.79672	0.0303455	0.0371049	0.175904	0.0795879	PRSS8;PRSS8	1stExon;5'UTR	NM_002773;NM_002773	16	31147044
2.20997	5.87209	0.154941	0.0793245	0.90983	0.411694				12	117471700
2.20396	2.09688	0.274143	0.19782	0.574843	0.260823				6	230932
2.19861	11.691	0.0581382	0.0462436	0.679693	0.309147	NADSYN1	TSS1500	NM_018161	11	71163428
2.19541	1.80659	0.471085	0.378346	0.851057	0.387653	CCDC108;CCDC108	TSS200;TSS200	NM_194302;NM_152389	2	219906256
2.18865	2.67813	0.235438	0.188776	0.630534	0.288092	SGCE;SGCE;PEG10;SGCE;PEG10	Body;Body;TSS1500;Body;TSS1500	NM_001099400;NM_001099401;NM_001040152;NM_003919;NM_015068	7	94284731
2.18474	2.20735	0.335742	0.229912	0.741101	0.339217	ZFHX3	5'UTR	NM_001164766	16	73085092
2.18174	3.14391	0.0440625	0.0278747	0.138529	0.0634945	SPEG	Body	NM_005876	2	220306470
2.17577	1.9403	0.342221	0.223991	0.664011	0.305185				13	112628448
2.17181	4.99104	0.149794	0.126629	0.74763	0.344243				2	154333822
2.17146	2.8264	0.0421275	0.0481493	0.119069	0.0548336	FBXO11;FBXO11;FBXO11	TSS200;TSS200;TSS200	NM_012167;NM_018693;NM_025133	2	48132877
2.16838	2.13677	0.0828848	0.11503	0.177106	0.0816767	DNAJC8	TSS200	NM_014280	1	28559575
2.16778	6.41761	0.0615684	0.0480998	0.395122	0.182271	IDE	TSS1500	NM_004969	10	94334836
2.1659	3.75546	0.156085	0.173833	0.58617	0.270636	KCNQ2;KCNQ2;KCNQ2;KCNQ2;KCNQ2	Body;Body;Body;Body;Body	NM_172108;NM_172106;NM_172107;NM_172109;NM_004518	20	62097681
2.16178	13.7782	0.054251	0.038372	0.74748	0.345772	VEZF1	Body	NM_007146	17	56064356
2.16148	3.54698	0.0719743	0.0921576	0.255291	0.11811				6	29720519
2.16124	9.59027	0.0858691	0.0870137	0.823508	0.381034	ZNF148	5'UTR	NM_021964	3	125076067
2.15803	3.31718	0.0391856	0.0306868	0.129986	0.0602334				14	77499547
2.15728	2.61394	0.139788	0.100918	0.365396	0.169378	POU3F3	1stExon	NM_006236	2	105472469
2.15542	5.86261	0.0949744	0.0761493	0.556798	0.258324				13	46785668
2.15275	6.30455	0.099215	0.0827617	0.625507	0.290562	ZNF214;NLRP14	TSS200;TSS200	NM_013249;NM_176822	11	7041655
2.15053	12.6995	0.0485364	0.03911	0.616385	0.28662	PTH1R	Body	NM_000316	3	46933808
2.15006	10.1906	0.0761274	0.0573109	0.775781	0.360819				7	47783668
2.14971	2.67823	0.215145	0.175871	0.576208	0.26804	GAGE12J	TSS1500	NM_001098406	X	49178100
2.1483	8.51594	0.0739555	0.0555682	0.629801	0.293162	PPP1R13B	TSS1500	NM_015316	14	104314518
2.14603	3.09085	0.219318	0.178992	0.67788	0.315877	SMARCD3;SMARCD3	TSS1500;TSS1500	NM_001003802;NM_003078	7	150974464
2.14563	19.3978	0.0384437	0.0393114	0.745723	0.347554	CELSR1	TSS1500	NM_014246	22	46934089
2.14545	3.72195	0.144043	0.142201	0.536123	0.249889	ZNF331;ZNF331	TSS200;5'UTR	NM_001079906;NM_018555	19	54041308
2.1443	9.90826	0.0781916	0.0812016	0.774743	0.361304	RPRM;RPRM	3'UTR;1stExon	NM_019845;NM_019845	2	154333914
2.14186	1.91909	0.068899	0.0447005	0.132224	0.0617331	ITGB2;ITGB2	5'UTR;5'UTR	NM_001127491;NM_000211	21	46332068
2.14061	3.22454	0.0429127	0.0425752	0.138374	0.0646422				14	36994906
2.13753	7.41093	0.0933333	0.0713375	0.691687	0.323592	PRDM6	TSS200	NM_001136239	5	122424706
2.13606	2.99047	0.0600056	0.0430374	0.179445	0.0840073	RBM47	5'UTR	NM_001098634	4	40579075
2.13495	2.48127	0.307275	0.298351	0.762431	0.357119	SALL1;SALL1	Body;Body	NM_002968;NM_001127892	16	51171082
2.13426	2.19169	0.0738838	0.0747299	0.161931	0.075872	KIAA1279	TSS1500	NM_015634	10	70748274
2.13206	2.41071	0.218115	0.163389	0.525812	0.246622	ANXA2;ANXA2;ANXA2;ANXA2	5'UTR;5'UTR;Body;5'UTR	NM_001136015;NM_004039;NM_001002858;NM_001002857	15	60688622
2.12563	5.90606	0.051487	0.0466928	0.304086	0.143057	THADA;THADA	Body;Body	NM_022065;NM_001083953	2	43696363
2.12494	2.0097	0.256545	0.177932	0.515577	0.242631	POU2F1	Body	NM_002697	1	167371005
2.12253	5.74421	0.0899664	0.118788	0.516786	0.243477	MYT1L	Body	NM_015025	2	1891057
2.12202	2.80583	0.298069	0.301688	0.836331	0.394119				17	8906386
2.12134	14.4296	0.0487143	0.0272757	0.702928	0.331359				8	102373664
2.1153	3.57834	0.13096	0.116994	0.468618	0.221537	CORO7	TSS1500	NM_024535	16	4467109
2.1147	7.21891	0.098109	0.0717204	0.70824	0.334912				12	14413690
2.11463	2.01775	0.295455	0.275682	0.596154	0.281919	BCL6	5'UTR	NM_001706	3	187456323
2.11451	4.34386	0.144737	0.115063	0.628717	0.297335	HOXB8	Body	NM_024016	17	46690859
2.11305	2.72455	0.179552	0.138243	0.489198	0.231513	FAM66E	Body	NR_027424	8	7813144
2.11204	11.4861	0.0691106	0.0583076	0.793808	0.375849	MAN1A1	Body	NM_005907	6	119669372
2.11087	2.16472	0.247066	0.215608	0.534828	0.253369	TRIM6;TRIM6-TRIM34;TRIM6	TSS200;TSS200;5'UTR	NM_001003818;NM_001003819;NM_058166	11	5617740
2.11085	2.13312	0.214514	0.250543	0.457585	0.216777	MYOM2	Body	NM_003970	8	2078112
2.1089	12.9004	0.0596582	0.0473735	0.769615	0.364938	TJP2;TJP2;TJP2;TJP2	TSS1500;5'UTR;TSS1500;TSS1500	NM_001170630;NM_001170414;NM_004817;NM_201629	9	71788759
2.1064	5.95898	0.0584806	0.0597694	0.348485	0.165441	SNORA26;KIAA0114	TSS1500;TSS1500	NR_003016;NR_024031	4	53578129
2.10576	5.6329	0.0308789	0.0277355	0.173938	0.0826008	C1orf101;C1orf101	Body;Body	NM_001130957;NM_173807	1	244624883
2.1024	2.65272	0.0519108	0.0584998	0.137705	0.0654988	MAP4;MAP4;MAP4	TSS200;TSS200;TSS200	NM_030885;NM_002375;NM_001134364	3	48130820
2.09866	2.11993	0.0986902	0.0930655	0.209216	0.0996901	LAMA1	Body	NM_005559	18	7116550
2.09626	70.9419	0.0135223	0.0170584	0.9593	0.457626	KCNJ9	Body	NM_004983	1	160053931
2.0943	3.97532	0.198188	0.174074	0.787863	0.376195	ZIC3	Body	NM_003413	X	136651375
2.09429	2.44863	0.312979	0.256278	0.766371	0.365934				14	38069079
2.09205	2.24568	0.276712	0.268035	0.621409	0.297033	MBOAT2	TSS1500	NM_138799	2	9144764
2.08976	6.48382	0.0999591	0.0734846	0.648117	0.31014	NPNT	Body	NM_001033047	4	106817888
2.08653	31.7734	0.0269571	0.035528	0.85652	0.4105	ZNF148	5'UTR	NM_021964	3	125075895
2.08588	2.40934	0.341374	0.287042	0.822484	0.394311	PTPRZ1	Body	NM_002851	7	121513910
2.08511	2.14687	0.31633	0.196676	0.679119	0.325699	PMAIP1	TSS1500	NM_021127	18	57566460
2.07923	1.91984	0.303856	0.226756	0.583354	0.280562	HTR3A;HTR3A;HTR3A	Body;TSS1500;Body	NM_000869;NM_001161772;NM_213621	11	113846922
2.07821	2.40952	0.165119	0.172095	0.397859	0.191443	HTRA1	TSS200	NM_002775	10	124220856
2.0748	20.0825	0.0421477	0.0433096	0.846431	0.407958	LOC254559	TSS200	NR_015411	15	89921258
2.07116	6.12591	0.128794	0.101672	0.788978	0.380935				7	562173
2.06916	2.66128	0.133763	0.126218	0.355982	0.172042	PRMT8	Body	NM_019854	12	3602162
2.06827	1.98455	0.174097	0.152498	0.345503	0.16705	TFAP2D;TFAP2D	1stExon;5'UTR	NM_172238;NM_172238	6	50681715
2.0664	20.8133	0.0389665	0.0295997	0.81102	0.392479	C17orf102;TMEM132E	TSS200;TSS1500	NM_207454;NM_207313	17	32906456
2.06539	3.19072	0.222009	0.150626	0.708367	0.342969	HDAC4	Body	NM_006037	2	240066400
2.0628	20.1474	0.0423097	0.0467421	0.852431	0.413239	TMCO3	Body	NM_017905	13	114193150
2.06257	5.54506	0.107412	0.1095	0.595604	0.288768	NCALD;NCALD;NCALD;NCALD;NCALD;NCALD;NCALD	5'UTR;5'UTR;5'UTR;5'UTR;5'UTR;5'UTR;5'UTR	NM_001040629;NM_001040624;NM_001040626;NM_001040630;NM_001040628;NM_001040625;NM_001040627	8	103135967
2.0625	1.87228	0.429569	0.382798	0.804272	0.38995				7	20833552
2.05831	1.98844	0.0693196	0.0646383	0.137838	0.0669666	GPNMB;GPNMB;GPNMB;GPNMB	5'UTR;1stExon;1stExon;5'UTR	NM_002510;NM_001005340;NM_002510;NM_001005340	7	23286463
2.0581	2.25915	0.0586987	0.0617624	0.132609	0.064433	SHF	Body	NM_138356	15	45480196
2.05745	2.57723	0.138786	0.200512	0.357684	0.173848	RBMXL2;RBMXL2	3'UTR;1stExon	NM_014469;NM_014469	11	7112356
2.05629	2.6264	0.080519	0.072359	0.211475	0.102843	DLGAP2	Body	NM_004745	8	1527995
2.05516	16.6194	0.054461	0.0472175	0.905106	0.440407	CNTD2	Body	NM_024877	19	40732113
2.05469	3.79649	0.0438863	0.0369136	0.166614	0.0810896	GPC4;GPC4	5'UTR;1stExon	NM_001448;NM_001448	X	132549003
2.05463	6.91936	0.0566927	0.0510275	0.392277	0.190923	MYOM2	5'UTR	NM_003970	8	1994478
2.05436	3.98119	0.0732331	0.0724814	0.291555	0.14192	CNTNAP4;CNTNAP4	5'UTR;1stExon	NM_033401;NM_033401	16	76311266
2.05435	2.57709	0.0538286	0.0529233	0.138721	0.0675257	LDB1	TSS1500	NM_001113407	10	103880676
2.05346	2.74108	0.0914196	0.0575649	0.250589	0.122032				17	54655325
2.05331	2.1261	0.346132	0.242877	0.735912	0.358402	CENPE	Body	NM_001813	4	104118552
2.05316	1.81659	0.151732	0.170903	0.275636	0.134249	GEMIN6	5'UTR	NM_024775	2	39005648
2.05008	6.34308	0.0909958	0.0673349	0.577194	0.281547				20	62461539
2.04944	1.82665	0.469399	0.406528	0.857426	0.41837	EMX2OS	Body	NR_002791	10	119293967
2.04925	2.16471	0.294411	0.270013	0.637314	0.310999				12	113914511
2.04869	33.4375	0.0282313	0.0412298	0.943983	0.460775	TACSTD2	TSS200	NM_002353	1	59043280
2.04618	1.86813	0.457245	0.304787	0.854192	0.417457	PCDHGB5;PCDHGC3;PCDHGA6;PCDHGB4;PCDHGA8;PCDHGA12;PCDHGB3;PCDHGA5;PCDHGA1;PCDHGA11;PCDHGA3;PCDHGA2;PCDHGB6;PCDHGA11;PCDHGC5;PCDHGA4;PCDHGB2;PCDHGA10;PCDHGC4;PCDHGB7;PCDHGA9;PCDHGC3;PCDHGB1;PCDHGA7	3'UTR;3'UTR;3'UTR;3'UTR;3'UTR;3'UTR;3'UTR;3'UTR;3'UTR;3'UTR;3'UTR;3'UTR;3'UTR;3'UTR;3'UTR;3'UTR;3'UTR;3'UTR;3'UTR;3'UTR;3'UTR;3'UTR;3'UTR;3'UTR	NM_018925;NM_002588;NM_018919;NM_003736;NM_032088;NM_003735;NM_018924;NM_018918;NM_018912;NM_032092;NM_018916;NM_018915;NM_018926;NM_018914;NM_018929;NM_018917;NM_018923;NM_018913;NM_018928;NM_018927;NM_018921;NM_032403;NM_018922;NM_018920	5	140892370
2.04303	1.80131	0.0997947	0.0797024	0.179761	0.0879875	NT5C	TSS1500	NM_014595	17	73128079
2.04217	7.35151	0.0371378	0.0377201	0.273019	0.133691				6	157009094
2.04217	11.2009	0.0253153	0.0206804	0.283555	0.13885				5	139537207
2.04134	1.94989	0.0995683	0.07717	0.194147	0.0951076	C4orf41;RWDD4A;C4orf41	5'UTR;TSS1500;5'UTR	NM_021942;NM_152682;NM_199053	4	184581297
2.03944	5.69484	0.0817138	0.0929721	0.465346	0.228173	TMOD1;TMOD1	TSS1500;TSS200	NM_003275;NM_001166116	9	100263438
2.03926	1.85248	0.436227	0.380475	0.808102	0.396272	PAK7;PAK7	5'UTR;5'UTR	NM_020341;NM_177990	20	9818832
2.03838	2.91954	0.213917	0.163693	0.62454	0.306391				14	89444701
2.03734	3.36524	0.0425773	0.0518028	0.143283	0.0703282	FERD3L	TSS1500	NM_152898	7	19185407
2.03683	20.8881	0.0293949	0.0365315	0.614004	0.301451				10	132461281
2.03646	8.10424	0.0229354	0.021952	0.185874	0.0912734	ZNF222;ZNF222	5'UTR;Body	NM_013360;NM_001129996	19	44529683
2.03114	3.94212	0.161603	0.148659	0.637058	0.313645				8	65498708
2.02934	6.73605	0.052977	0.0526952	0.356856	0.175849	COL13A1;COL13A1;COL13A1;COL13A1;COL13A1;COL13A1;COL13A1;COL13A1;COL13A1;COL13A1;COL13A1;COL13A1;COL13A1;COL13A1;COL13A1;COL13A1;COL13A1;COL13A1;COL13A1;COL13A1;COL13A1;COL13A1;COL13A1;COL13A1;COL13A1;COL13A1;COL13A1;COL13A1;COL13A1;COL13A1;COL13A1;COL13A1;COL13A1;COL13A1;COL13A1;COL13A1;COL13A1;COL13A1;COL13A1;COL13A1	5'UTR;5'UTR;1stExon;1stExon;1stExon;1stExon;5'UTR;1stExon;5'UTR;5'UTR;1stExon;1stExon;5'UTR;5'UTR;5'UTR;5'UTR;5'UTR;1stExon;5'UTR;5'UTR;1stExon;5'UTR;5'UTR;1stExon;5'UTR;5'UTR;1stExon;1stExon;5'UTR;1stExon;1stExon;1stExon;1stExon;5'UTR;1stExon;1stExon;1stExon;5'UTR;5'UTR;1stExon	NM_001130103;NM_080798;NM_001130103;NM_080806;NM_080805;NM_080798;NM_080810;NM_080801;NM_080814;NM_080804;NM_080813;NM_080804;NM_080805;NM_080799;NM_080803;NM_080807;NM_080809;NM_080812;NM_005203;NM_080801;NM_080811;NM_080802;NM_080813;NM_080807;NM_080811;NM_080806;NM_080803;NM_080815;NM_080812;NM_080808;NM_080810;NM_080814;NM_005203;NM_080808;NM_080809;NM_080802;NM_080799;NM_080800;NM_080815;NM_…	10	71562060
2.02928	4.96546	0.107379	0.0764678	0.533187	0.262746	KCNN1	5'UTR	NM_002248	19	18077834
2.02815	6.28912	0.115855	0.0791591	0.728629	0.359258				14	101539489
2.02786	2.99311	0.253399	0.277508	0.758451	0.374015				6	85824196
2.02703	4.05706	0.0905293	0.0614271	0.367283	0.181193				2	37813553
2.02589	2.3782	0.0444416	0.032309	0.105691	0.0521702	AVEN	3'UTR	NM_020371	15	34158767
2.02409	19.5999	0.0420406	0.0261099	0.823992	0.407093				4	124426923
2.02312	7.3269	0.0568146	0.0755063	0.416275	0.205759	GULP1	TSS1500	NM_016315	2	189156378
2.02205	2.16632	0.146315	0.126839	0.316966	0.156755	FAM178A;FAM178A;FAM178A	TSS200;TSS200;TSS200	NM_001136123;NM_018121;NR_024245	10	102672178
2.02126	4.70592	0.152416	0.133215	0.717257	0.354857	IGF1R	Body	NM_000875	15	99194431
2.01969	10.1589	0.0472431	0.0448238	0.47994	0.23763	SLC48A1	TSS1500	NM_017842	12	48166716
2.01779	6.20592	0.0677812	0.0464073	0.420645	0.208468	CACNB4;CACNB4;CACNB4	Body;Body;Body	NM_000726;NM_001145798;NM_001005746	2	152954216
2.01633	3.93176	0.178324	0.137741	0.701129	0.347726	TMED7-TICAM2;TICAM2;TMED7-TICAM2	Body;5'UTR;Body	NM_001164468;NM_021649;NM_001164469	5	114937535
2.01575	2.45631	0.218115	0.191648	0.535758	0.265786				1	47697663
2.01491	16.6371	0.0492987	0.0527095	0.820189	0.40706	SCRN1;SCRN1;SCRN1;SCRN1	5'UTR;Body;5'UTR;5'UTR	NM_014766;NM_001145514;NM_001145513;NM_001145515	7	30028281
2.0147	3.42584	0.0582539	0.0611567	0.199568	0.0990559	MLF1;MLF1;MLF1	TSS1500;TSS1500;TSS1500	NM_022443;NM_001130156;NM_001130157	3	158288695
2.00945	7.54293	0.0592503	0.0404134	0.446921	0.22241				19	2727148
2.0076	6.8917	0.0658459	0.0531018	0.45379	0.226036				14	104093551
2.00737	17.6798	0.0447154	0.0316425	0.790562	0.39383	PGAP1	TSS1500	NM_024989	2	197792757
2.00708	4.38275	0.0263008	0.0277554	0.11527	0.0574316	ITGA7;ITGA7;ITGA7;ITGA7;ITGA7	1stExon;Body;5'UTR;1stExon;5'UTR	NM_002206;NM_001144997;NM_001144996;NM_001144996;NM_002206	12	56101649
2.00621	3.22586	0.0325306	0.0622494	0.104939	0.0523072				6	28911902
2.00508	2.51429	0.377234	0.364881	0.948476	0.473037	ANKRD34A	5'UTR	NM_001039888	1	145473005
2.00445	2.41621	0.228051	0.196718	0.55102	0.274899	BSX	Body	NM_001098169	11	122850545
2.00332	16.9758	0.0391436	0.0457534	0.664492	0.331695				6	29720425
2.00306	6.88881	0.100537	0.0781909	0.692579	0.34576	ISL2	Body	NM_145805	15	76629771
2.0029	2.76479	0.127796	0.0984799	0.353328	0.176408	SFMBT2	TSS200	NM_001029880	10	7453511
2.00278	2.55894	0.244037	0.202017	0.624475	0.311804	ENTPD7	TSS1500	NM_020354	10	101418499
2.00274	4.67505	0.155806	0.151477	0.728403	0.363703	COX7B2	TSS1500	NM_130902	4	46911550
2.00136	3.51723	0.253081	0.251554	0.890144	0.444769				2	8816914
2.00094	4.72476	0.156845	0.147952	0.741056	0.370354				8	93115047
1.99989	2.61277	0.221389	0.17542	0.578439	0.289236	GALNT10	TSS1500	NM_198321	5	153568897
1.99967	2.04676	0.0583736	0.0570824	0.119477	0.0597482	STARD9	Body	NM_020759	15	42873727
1.99877	2.47101	0.376532	0.35274	0.930414	0.465492	ASCL1	1stExon	NM_004316	12	103352267
1.99811	2.8724	0.090386	0.118421	0.259624	0.129935	NFIA	TSS200	NM_001145511	1	61542917
1.99806	4.51671	0.111647	0.11353	0.504275	0.252383				3	147074582
1.99754	7.73086	0.0443615	0.0589701	0.342952	0.171687	MAP9	TSS1500	NM_001039580	4	156298427
1.99451	8.36375	0.0633803	0.0489324	0.530097	0.265778	JUN;JUN	3'UTR;1stExon	NM_002228;NM_002228	1	59247425
1.99429	1.80252	0.0614877	0.0741234	0.110833	0.055575	RNPC3	TSS200	NM_017619	1	104068567
1.99412	2.64281	0.0850457	0.111787	0.22476	0.112711	DACH1;DACH1;DACH1	Body;Body;Body	NM_004392;NM_080760;NM_080759	13	72439386
1.99311	3.71592	0.175803	0.138443	0.65327	0.327765				20	62461365
1.9931	2.55262	0.18984	0.0918066	0.484588	0.243134	TBL1XR1	5'UTR	NM_024665	3	176862949
1.99184	2.67659	0.223468	0.16931	0.598132	0.30029				2	8816922
1.99139	7.44474	0.052749	0.0583777	0.392703	0.1972	ANKFN1	Body	NM_153228	17	54398673
1.98978	4.65731	0.132774	0.127491	0.618368	0.310773				8	65499701
1.98975	5.30982	0.17512	0.177458	0.929854	0.467322	PTCH2	3'UTR	NM_001166292	1	45286062
1.98792	2.58115	0.173593	0.126202	0.448069	0.225396	C14orf39	TSS200	NM_174978	14	60952781
1.98788	10.7924	0.064743	0.0292185	0.698733	0.351497	NPR1;NPR1	1stExon;5'UTR	NM_000906;NM_000906	1	153651301
1.9863	6.3761	0.0993407	0.0781109	0.633407	0.318887	RAET1L	TSS200	NM_130900	6	150346816
1.98609	2.15386	0.109877	0.0920731	0.23666	0.119159				17	37755091
1.98584	1.91778	0.125572	0.100271	0.240819	0.121269	VPS39	TSS1500	NM_015289	15	42500714
1.98371	5.17981	0.124017	0.101427	0.642384	0.323829				5	170763967
1.98304	5.40608	0.141665	0.144319	0.76585	0.3862	C10orf67	Body	NM_153714	10	23633066
1.98086	4.69332	0.041647	0.0471385	0.195463	0.0986757	ERCC6	5'UTR	NM_000124	10	50746589
1.98065	1.95373	0.366634	0.26977	0.716305	0.361652	C3orf15	Body	NM_033364	3	119422359
1.97889	2.74768	0.256479	0.18856	0.704723	0.356121	ZNF518B	5'UTR	NM_053042	4	10458165
1.97857	3.45977	0.032046	0.0350502	0.110872	0.0560363	ABR;ABR	Body;5'UTR	NM_021962;NM_001159746	17	1082705
1.97786	1.83509	0.17733	0.116457	0.325416	0.164529	RAPGEF1;RAPGEF1	Body;Body	NM_198679;NM_005312	9	134510884
1.97717	1.93915	0.0649659	0.0787356	0.125979	0.0637167	MID1IP1;MID1IP1;MID1IP1	3'UTR;3'UTR;3'UTR	NM_001098790;NM_001098791;NM_021242	X	38665168
1.97705	2.09381	0.307476	0.237837	0.643796	0.325635	UBR5	Body	NM_015902	8	103379529
1.97612	10.1119	0.0405324	0.0281809	0.409858	0.207405	SEPT9;SEPT9;SEPT9;SEPT9;SEPT9;SEPT9;SEPT9	Body;5'UTR;Body;Body;Body;Body;Body	NM_001113492;NM_001113496;NM_001113493;NM_001113491;NM_006640;NM_001113495;NM_001113494	17	75473667
1.97436	2.09091	0.112117	0.187254	0.234427	0.118735	OR12D3	1stExon	NM_030959	6	29342824
1.97415	3.69909	0.0601504	0.0446908	0.222502	0.112708	LOC100130093;LOC100130093	Body;Body	NR_024485;NR_024486	1	227916719
1.9705	2.81	0.0504777	0.0567682	0.141842	0.071983	MMP16;MMP16	TSS1500;TSS1500	NM_022564;NM_005941	8	89340069
1.9695	6.00816	0.0609602	0.0362256	0.366258	0.185965	CGNL1	TSS200	NM_032866	15	57668547
1.96941	4.68354	0.153614	0.108197	0.719456	0.365316	LAPTM4B	Body	NM_018407	8	98790327
1.96915	2.53933	0.322937	0.268733	0.820045	0.416446	ILDR2	Body	NM_199351	1	166917158
1.9688	2.74457	0.275	0.269407	0.754757	0.383358	MYT1L	Body	NM_015025	2	1941133
1.96708	4.85055	0.034757	0.042362	0.168591	0.0857062	C5orf35	TSS1500	NM_153706	5	56204884
1.96683	4.50323	0.168095	0.0914737	0.756969	0.384869				X	3790470
1.96657	7.42354	0.0600958	0.0609501	0.446124	0.226854	LMAN1L	Body	NM_021819	15	75111129
1.96633	1.98144	0.189048	0.160187	0.374588	0.190501				3	70432664
1.96573	2.36288	0.276764	0.218413	0.65396	0.33268				20	11667855
1.9644	4.41864	0.210401	0.212475	0.929685	0.473267	HS3ST3A1;HS3ST3A1	1stExon;5'UTR	NM_006042;NM_006042	17	13504472
1.96439	2.6313	0.213766	0.162084	0.562483	0.28634	GAGE12G;GAGE12D;GAGE2A;GAGE12C;GAGE12E;GAGE8;GAGE12B;GAGE8;GAGE2E;GAGE12H;GAGE2A	TSS1500;TSS1500;Body;TSS1500;TSS1500;Body;TSS1500;Body;Body;TSS1500;Body	NM_001098409;NM_001127199;NM_001127212;NM_001098408;NM_001098418;NM_012196;NM_001127345;NM_012196;NM_001127200;NM_001098410;NM_001127212	X	49295370
1.96368	1.96566	0.470943	0.373291	0.925715	0.471418	EVX2	TSS200	NM_001080458	2	176948759
1.96333	2.99828	0.256132	0.242704	0.767954	0.391149				3	16705740
1.96327	4.79165	0.0872256	0.0841657	0.417954	0.212887	GPRASP2;GPRASP2	5'UTR;5'UTR	NM_138437;NM_001004051	X	101967643
1.9628	8.13475	0.0884272	0.0667819	0.719334	0.366484	SHB	Body	NM_003028	9	37964247
1.96243	14.2008	0.0452157	0.0299959	0.642099	0.327196	ENC1	TSS1500	NM_003633	5	73937762
1.96239	2.18942	0.401152	0.384373	0.87829	0.447561	TSPAN2	TSS1500	NM_005725	1	115632576
1.96228	2.43552	0.367543	0.282642	0.89516	0.456184	CCDC42;CCDC42	Body;Body	NM_144681;NM_001158261	17	8642478
1.96216	2.13374	0.0741962	0.163043	0.158316	0.0806845	PIK3CA	TSS1500	NM_006218	3	178865678
1.962	10.7495	0.017721	0.0275205	0.190492	0.0970907	CAMK2D;CAMK2D;CAMK2D;CAMK2D;CAMK2D;CAMK2D	Body;Body;Body;Body;Body;Body	NM_172129;NM_172128;NM_172114;NM_172115;NM_001221;NM_172127	4	114681880
1.96199	4.00675	0.0251093	0.0219959	0.100607	0.0512779	CABYR;CABYR;CABYR;CABYR;CABYR;CABYR	5'UTR;5'UTR;5'UTR;5'UTR;TSS200;5'UTR	NM_153768;NM_153770;NM_138643;NM_153769;NM_138644;NM_012189	18	21719352
1.95975	2.91888	0.283701	0.272176	0.82809	0.422549	ANK2;ANK2;ANK2;ANK2;ANK2	5'UTR;1stExon;5'UTR;1stExon;Body	NM_001148;NM_020977;NM_020977;NM_001148;NM_001127493	4	113970820
1.95918	3.27264	0.182676	0.114133	0.597833	0.305144				10	113683673
1.95783	2.014	0.301731	0.216308	0.607687	0.310388	MYEOV2;MYEOV2	TSS1500;TSS1500	NM_138336;NM_001163424	2	241076441
1.95647	6.04986	0.0470619	0.0555731	0.284718	0.145526	GFI1;GFI1	TSS1500;5'UTR	NM_001127216;NM_005263	1	92952103
1.95618	1.96406	0.461973	0.329462	0.907341	0.463834	MICAL1;MICAL1	5'UTR;5'UTR	NM_022765;NM_001159291	6	109776240
1.95566	3.88567	0.127049	0.103078	0.493671	0.252431	ZFR2;ZFR2;ZFR2	TSS200;TSS200;TSS200	NR_027149;NM_015174;NM_001145640	19	3869174
1.95382	11.4274	0.0636743	0.0496228	0.72763	0.372415	DIP2C	Body	NM_014974	10	375391
1.95359	2.5021	0.0867659	0.0582344	0.217097	0.111127	INS-IGF2;IGF2;IGF2;IGF2	Body;Body;Body;Body	NR_003512;NM_001127598;NM_000612;NM_001007139	11	2154255
1.95341	11.0947	0.0703596	0.0573933	0.780617	0.399618	ABCA1	5'UTR	NM_005502	9	107688675
1.95331	4.48821	0.0754803	0.0517003	0.338772	0.173434	SERPINB5	TSS200	NM_002639	18	61143961
1.95325	2.1429	0.0666973	0.0690112	0.142926	0.0731733	PRICKLE1;PRICKLE1;PRICKLE1;PRICKLE1	5'UTR;TSS200;TSS200;TSS1500	NM_153026;NM_001144883;NM_001144882;NM_001144881	12	42877949
1.95319	2.86675	0.208733	0.174776	0.598386	0.306363	ASZ1;ASZ1	TSS200;TSS200	NR_023315;NM_130768	7	117067752
1.95318	4.68717	0.126234	0.109903	0.59168	0.302932	TRIM31	3'UTR	NM_007028	6	30071200
1.95265	2.71165	0.294104	0.225317	0.797505	0.408422	KLHDC4	Body	NM_017566	16	87757018
1.95247	2.65721	0.237639	0.169895	0.631457	0.323415	XPO1	TSS1500	NM_003400	2	61766532
1.95219	14.7336	0.0533595	0.0547421	0.786178	0.402716	TMCO3	Body	NM_017905	13	114193224
1.9521	4.72052	0.140978	0.104746	0.66549	0.340911	AGTR1;AGTR1;AGTR1;AGTR1	TSS200;TSS200;TSS200;TSS200	NM_004835;NM_031850;NM_009585;NM_000685	3	148415650
1.95137	9.43398	0.0742195	0.0596833	0.700185	0.358817	SND1;LRRC4	Body;TSS1500	NM_014390;NM_022143	7	127672152
1.95062	3.92439	0.104048	0.12342	0.408326	0.209332	DHTKD1	TSS1500	NM_018706	10	12110577
1.94902	2.05221	0.406374	0.400619	0.833964	0.427888				1	244081054
1.94855	2.99234	0.268168	0.277048	0.802452	0.411819	SNRNP27	Body	NM_006857	2	70122240
1.94806	4.46002	0.179514	0.169415	0.800635	0.41099	ADAM22;ADAM22;ADAM22;ADAM22;ADAM22	Body;Body;Body;Body;Body	NM_021721;NM_021723;NM_021722;NM_004194;NM_016351	7	87564345
1.94667	3.56296	0.199429	0.174182	0.710558	0.365011	PLOD2;PLOD2	TSS1500;TSS1500	NM_000935;NM_182943	3	145879710
1.94594	4.28568	0.178226	0.157571	0.763822	0.392521	SYCP1	TSS1500	NM_003176	1	115396406
1.94542	5.64144	0.147604	0.104756	0.832698	0.42803	STAT5A	5'UTR	NM_003152	17	40440447
1.94536	2.2047	0.363435	0.277699	0.801265	0.411885	KCNN3;KCNN3	Body;Body	NM_002249;NM_170782	1	154733240
1.94499	1.80392	0.380904	0.271932	0.68712	0.353278				21	15402016
1.94497	3.04661	0.0439074	0.120163	0.133769	0.0687766	CEP97	1stExon	NM_024548	3	101443535
1.9445	2.50503	0.262187	0.182952	0.656784	0.337765				3	193922630
1.94155	1.80211	0.432416	0.330225	0.779262	0.40136	FN1;FN1;FN1;FN1;FN1;FN1;FN1	Body;Body;Body;Body;Body;Body;Body	NM_054034;NM_212475;NM_212476;NM_212478;NM_212474;NM_212482;NM_002026	2	216300268
1.94034	7.53406	0.0985985	0.0738128	0.742847	0.382844	KIAA0146	Body	NM_001080394	8	48572496
1.93995	3.08081	0.0376466	0.0429155	0.115982	0.0597859	C10orf119	TSS1500	NM_024834	10	121633063
1.93765	2.08631	0.378283	0.308919	0.789218	0.407307				16	33483591
1.93748	10.2489	0.0538915	0.0515263	0.552328	0.285075	PDGFB;PDGFB	Body;TSS1500	NM_002608;NM_033016	22	39638316
1.93717	4.22244	0.157464	0.115804	0.664883	0.343224				2	8714417
1.93682	7.22739	0.0775823	0.0483862	0.560718	0.289505	ACOX1;ACOX1	Body;Body	NM_004035;NM_007292	17	73955839
1.93618	1.88065	0.0810517	0.0569192	0.15243	0.0787272	ACOT7;ACOT7	Body;TSS1500	NM_007274;NM_181864	1	6446095
1.93417	3.17092	0.0675127	0.0684572	0.214078	0.110682	KIAA1826	TSS200	NM_032424	11	105893010
1.93409	3.10556	0.20512	0.161706	0.637012	0.329359				9	126771184
1.93298	2.50622	0.0605535	0.0600056	0.15176	0.0785111	KIAA1826	TSS200	NM_032424	11	105893149
1.9327	3.28699	0.261279	0.238908	0.858823	0.444364	KCNK4	5'UTR	NM_033310	11	64059453
1.9318	5.54195	0.0298266	0.0445501	0.165298	0.0855665	XKR7;XKR7	1stExon;5'UTR	NM_001011718;NM_001011718	20	30555908
1.93151	11.1436	0.0453283	0.0360623	0.50512	0.261516	FOXK1	Body	NM_001037165	7	4723667
1.93137	10.7684	0.026668	0.0389515	0.287172	0.148688	TCEB3	TSS1500	NM_003198	1	24069514
1.93097	1.96504	0.0801563	0.0671797	0.15751	0.0815705	RPS19BP1	3'UTR	NM_194326	22	39925252
1.93064	3.59817	0.103217	0.125113	0.371391	0.192367	CHST10	TSS200	NM_004854	2	101034270
1.93057	2.48764	0.0806599	0.056682	0.200653	0.103934				2	133106819
1.92915	6.38443	0.0985198	0.0957758	0.628993	0.326048	LOC145783;TCF12;TCF12;TCF12;TCF12	Body;TSS1500;TSS1500;TSS1500;TSS1500	NR_015419;NM_207037;NM_207036;NM_003205;NM_207038	15	57210406
1.92854	9.14191	0.0933946	0.107485	0.853805	0.44272	OR14J1	1stExon	NM_030946	6	29274620
1.92772	6.15973	0.0952978	0.110232	0.587008	0.304509	CRMP1;CRMP1	Body;TSS200	NM_001014809;NM_001313	4	5890358
1.92706	1.87824	0.306354	0.249564	0.575406	0.298593	CDYL	Body	NR_026590	6	4774793
1.92489	7.77998	0.0495821	0.039449	0.385748	0.2004	TACSTD2	TSS1500	NM_002353	1	59043370
1.92386	2.70573	0.255718	0.200261	0.691905	0.359644	TNRC4	TSS1500	NM_007185	1	151690075
1.9235	1.95898	0.390309	0.360142	0.764608	0.397508				2	95613630
1.92317	8.88215	0.084301	0.0634956	0.748774	0.389343	KCNJ9	Body	NM_004983	1	160054219
1.92274	20.1716	0.0306358	0.0311565	0.617975	0.321403	GPR137B	1stExon	NM_003272	1	236306000
1.92099	10.9433	0.0760228	0.0680725	0.83194	0.433079				14	97924317
1.92041	2.89951	0.259022	0.191031	0.751035	0.391079	GDNF	5'UTR	NM_000514	5	37838290
1.92028	6.7999	0.100152	0.0599146	0.68102	0.354646				2	235372807
1.91993	2.8662	0.26167	0.215448	0.75	0.390638	PLOD2;PLOD2	TSS1500;TSS1500	NM_000935;NM_182943	3	145879626
1.91955	2.35131	0.288545	0.225929	0.678458	0.353446	ANAPC13;ANAPC13;CEP63;CEP63;CEP63;ANAPC13;CEP63	5'UTR;Body;TSS1500;TSS1500;TSS1500;Body;TSS1500	NM_015391;NR_024401;NM_001042384;NM_001042400;NM_001042383;NR_024400;NM_025180	3	134203789
1.91915	6.53202	0.121455	0.109819	0.793348	0.413384				19	29218653
1.91824	4.89765	0.0798354	0.0777753	0.391006	0.203835	CHRNA6	TSS200	NM_004198	8	42623686
1.91818	2.05038	0.437484	0.362506	0.89701	0.467637	BMP4;BMP4;BMP4	5'UTR;5'UTR;5'UTR	NM_130851;NM_001202;NM_130850	14	54419614
1.91762	3.86502	0.212163	0.18959	0.820014	0.427621	2016-03-11	TSS200	NM_001102562	5	16180033
1.9173	5.01952	0.119195	0.0925822	0.598299	0.312053				4	24471701
1.91702	18.3275	0.0445807	0.0454589	0.817055	0.426212	ANK1;ANK1;ANK1;ANK1;ANK1	Body;Body;Body;Body;Body	NM_020476;NM_020475;NM_001142446;NM_020477;NM_000037	8	41625190
1.9169	2.55643	0.0427739	0.0304944	0.109349	0.0570444	SCIN	TSS200	NM_001112706	7	12610196
1.9166	5.57778	0.156829	0.150548	0.874759	0.456413	SDC3	Body	NM_014654	1	31380853
1.916	3.18522	0.071419	0.0563474	0.227485	0.118729	DOCK5	TSS1500	NM_024940	8	25041357
1.91474	2.99004	0.135386	0.0965974	0.404808	0.211417	ST3GAL3;ST3GAL3;ST3GAL3;ST3GAL3;ST3GAL3;ST3GAL3;ST3GAL3;ST3GAL3;ST3GAL3;ST3GAL3	Body;Body;Body;Body;Body;Body;Body;Body;Body;Body	NM_174968;NM_006279;NM_174971;NM_174963;NM_174967;NM_174969;NM_174970;NM_174964;NM_174965;NM_174966	1	44287964
1.91426	2.28972	0.330205	0.23923	0.756075	0.39497	UNK	Body	NM_001080419	17	73782472
1.91169	2.5002	0.0898518	0.0636377	0.224648	0.117513				5	3764541
1.91166	2.96759	0.082654	0.0829419	0.245283	0.128309	SYTL4;SYTL4	5'UTR;TSS200	NM_001129896;NM_080737	X	99986558
1.91163	28.619	0.0314934	0.0332678	0.901307	0.471486	C17orf102;TMEM132E	TSS200;TSS1500	NM_207454;NM_207313	17	32906394
1.91099	2.1273	0.213063	0.187273	0.453248	0.23718	RBMXL2	TSS200	NM_014469	11	7110083
1.91061	6.099	0.104717	0.073968	0.638669	0.334275	MBP;MBP	5'UTR;5'UTR	NM_001025101;NM_001025100	18	74843361
1.9106	36.6571	0.0197368	0.0163094	0.723495	0.378675	RECQL5;LOC643008;LOC643008	Body;Body;5'UTR	NM_004259;NR_028439;NM_001162995	17	73636184
1.9105	15.4261	0.0596488	0.0527933	0.920146	0.481627				19	39894559
1.91042	17.4876	0.0479222	0.0436106	0.838044	0.43867	GPR81	TSS1500	NM_032554	12	123215553
1.91034	5.61723	0.118485	0.109754	0.665557	0.348397	RUNX1;RUNX1;RUNX1	Body;Body;Body	NM_001001890;NM_001122607;NM_001754	21	36258423
1.91011	9.26145	0.0362292	0.0344057	0.335535	0.175663	HAO2;HAO2	TSS1500;TSS1500	NM_016527;NM_001005783	1	119910670
1.9098	2.54181	0.13016	0.119665	0.330841	0.173234	NR5A2;NR5A2	Body;Body	NM_205860;NM_003822	1	200045613
1.90738	21.8685	0.042451	0.0398785	0.928338	0.48671	MAFK	5'UTR	NM_002360	7	1572571
1.90615	2.34527	0.378466	0.39813	0.887604	0.465653				4	27086448
1.90611	1.92989	0.395175	0.311578	0.762646	0.400106	CKB	TSS200	NM_001823	14	103989368
1.90609	9.7723	0.0458143	0.0451674	0.447711	0.234885	PTPLB	TSS1500	NM_198402	3	123304600
1.90398	3.2509	0.251927	0.245715	0.818989	0.430146	IGFBP5	Body	NM_000599	2	217559020
1.90306	2.85894	0.0415954	0.0454816	0.118919	0.0624882	ATP6V0C	Body	NM_001694	16	2564839
1.90258	3.26346	0.0752085	0.053207	0.24544	0.129003				12	31902503
1.90223	2.23922	0.323566	0.24855	0.724537	0.380888				11	102159619
1.90066	2.48868	0.0510498	0.0398855	0.127047	0.0668433	TACR1;TACR1	TSS200;TSS200	NM_001058;NM_015727	2	75426786
1.90045	2.51459	0.327883	0.309841	0.824492	0.433841				5	3761226
1.9001	2.80655	0.312114	0.294526	0.875965	0.46101	ZNF518B	5'UTR	NM_053042	4	10458667
1.90003	2.0429	0.348089	0.256815	0.711111	0.374264	ZBTB43;ZBTB43	TSS1500;TSS1500	NM_014007;NM_001135776	9	129566665
1.89989	3.0297	0.219067	0.155647	0.663707	0.34934	EPS15L1	Body	NM_021235	19	16553887
1.89932	3.32226	0.0474864	0.0478234	0.157762	0.0830625	SCNN1G	TSS1500	NM_001039	16	23193673
1.89887	3.47467	0.0742652	0.0722749	0.258047	0.135895	CSPP1;CSPP1	Body;Body	NM_001077204;NM_024790	8	67977425
1.898	6.24375	0.0666667	0.074291	0.41625	0.21931				8	61563866
1.89782	6.69389	0.031959	0.0245559	0.21393	0.112724				2	4050767
1.89773	5.92901	0.0702479	0.0841847	0.416501	0.219472	APOL2;APOL2;APOL2	TSS200;1stExon;5'UTR	NM_030882;NM_145637;NM_145637	22	36635882
1.89764	5.18452	0.132228	0.102838	0.685538	0.361257				1	1100557
1.89751	4.51246	0.143572	0.106871	0.647862	0.341428	HIVEP3;HIVEP3;HIVEP3;HIVEP3	1stExon;1stExon;5'UTR;5'UTR	NM_001127714;NM_024503;NM_024503;NM_001127714	1	42384474
1.89684	3.05619	0.224783	0.178457	0.686978	0.36217	SRPRB	TSS1500	NM_021203	3	133524160
1.89626	2.9893	0.265011	0.247277	0.792197	0.417768	SYT16	Body	NM_031914	14	62550978
1.89524	3.89314	0.132125	0.117871	0.51438	0.271406	CSMD3;CSMD3	TSS1500;TSS1500	NM_198123;NM_052900	8	114450579
1.89465	22.7748	0.0389712	0.0403421	0.88756	0.468457	TMCO3	Body	NM_017905	13	114193155
1.8942	2.03826	0.389072	0.302229	0.793028	0.418661				1	180923569
1.89366	3.42654	0.238797	0.199757	0.818247	0.432098	SYTL3	Body	NM_001009991	6	159084599
1.89348	19.7034	0.0478189	0.0424021	0.942194	0.497598	KCTD12	TSS1500	NM_138444	13	77461056
1.89298	3.09996	0.208606	0.151662	0.64667	0.341616	ZFR2;ZFR2;ZFR2	TSS200;TSS200;TSS200	NR_027149;NM_015174;NM_001145640	19	3869172
1.89279	4.65306	0.0945794	0.087404	0.440083	0.232505	CERKL;CERKL;CERKL;CERKL;CERKL;CERKL;CERKL	TSS200;TSS200;TSS200;TSS200;TSS200;TSS200;TSS200	NM_001030311;NM_001030312;NR_027690;NM_201548;NM_001030313;NM_001160277;NR_027689	2	182521880
1.89227	2.14935	0.350374	0.206586	0.753074	0.397974	HDAC4	Body	NM_006037	2	240187023
1.89205	2.65986	0.102194	0.078646	0.271821	0.143664				6	156217095
1.8913	3.5836	0.0604995	0.0786653	0.216806	0.114633	ERF	TSS1500	NM_006494	19	42760199
1.89083	4.96479	0.141518	0.10576	0.702607	0.371586	RET;RET	Body;Body	NM_020630;NM_020975	10	43573319
1.8908	3.39962	0.0695402	0.0842523	0.23641	0.125032	BEX5;BEX5	5'UTR;5'UTR	NM_001012978;NM_001159560	X	101410339
1.89025	5.8675	0.10488	0.0978061	0.615385	0.325558				12	130434412
1.88867	4.49195	0.0384615	0.0339214	0.172767	0.0914757	ARHGEF6	Body	NM_004840	X	135849827
1.88798	6.09183	0.117507	0.0670947	0.715834	0.379153	RAMP1	Body	NM_005855	2	238768916
1.88725	1.89755	0.147192	0.155154	0.279305	0.147995				8	30765641
1.88712	1.82276	0.381197	0.296508	0.69483	0.368197	STX2;STX2	TSS1500;TSS1500	NM_194356;NM_001980	12	131324319
1.88711	10.07	0.0510427	0.0719902	0.514001	0.272375	SERPINB5	TSS200	NM_002639	18	61143945
1.88639	2.02374	0.0804949	0.110586	0.162901	0.0863557	ZFAND2A	5'UTR	NM_182491	7	1198977
1.8863	16.0374	0.0444939	0.0459131	0.713565	0.378288	KIAA1324;C1orf194;C1orf194	TSS200;5'UTR;1stExon	NM_020775;NM_001122961;NM_001122961	1	109656440
1.88595	8.89389	0.0790835	0.0887625	0.70336	0.372948	ALCAM	Body	NM_001627	3	105087171
1.88383	2.6746	0.30826	0.240753	0.824473	0.437659	FN1;FN1;FN1;FN1;FN1;FN1;FN1	Body;Body;Body;Body;Body;Body;Body	NM_054034;NM_212475;NM_212476;NM_212478;NM_212474;NM_212482;NM_002026	2	216300292
1.8838	5.77332	0.0948481	0.0921076	0.547588	0.290683				8	26123625
1.88373	15.0363	0.0505625	0.0475164	0.760271	0.4036	FLJ41603	TSS200	NM_001001669	5	148960939
1.88365	9.5966	0.0768954	0.057702	0.737935	0.391758				17	79694557
1.8836	2.13658	0.353272	0.295288	0.754793	0.400717				5	4644304
1.8835	7.80171	0.0966425	0.118711	0.753977	0.400307	SGCE;SGCE;PEG10;SGCE;PEG10	Body;Body;TSS1500;Body;TSS1500	NM_001099400;NM_001099401;NM_001040152;NM_003919;NM_015068	7	94284380
1.88338	19.8662	0.0465042	0.0476956	0.923859	0.490532	LRP5	Body	NM_002335	11	68148006
1.8827	1.81917	0.423822	0.329648	0.771005	0.40952	FAM19A5;FAM19A5	Body;TSS1500	NM_001082967;NM_015381	22	48970871
1.88264	2.93522	0.0514534	0.0369791	0.151027	0.0802209	JMJD7-PLA2G4B;JMJD7-PLA2G4B;PLA2G4B	Body;Body;TSS1500	NR_015346;NM_005090;NM_001114633	15	42130650
1.88243	3.69978	0.0303642	0.0240191	0.112341	0.0596786	SHISA9;SHISA9	1stExon;1stExon	NM_001145204;NM_001145205	16	12996234
1.88227	2.18063	0.0965571	0.0467033	0.210556	0.111862				6	168743593
1.88213	2.75664	0.238358	0.161185	0.657065	0.349106	MYT1L	Body	NM_015025	2	1906949
1.88192	4.89926	0.184062	0.19988	0.901769	0.479174	ZNF331;ZNF331	TSS200;5'UTR	NM_001079906;NM_018555	19	54041163
1.88176	10.9568	0.0559289	0.0440633	0.612801	0.325653	VPS13D;VPS13D	Body;Body	NM_015378;NM_018156	1	12538678
1.88027	5.97378	0.071608	0.0727654	0.42777	0.227505	SNX24	TSS1500	NM_014035	5	122180484
1.88007	7.27012	0.0797203	0.0600062	0.579576	0.308273	TCF7L1	TSS1500	NM_031283	2	85359745
1.87997	15.8166	0.0266793	0.0262918	0.421977	0.224459	SH2D5;SH2D5	5'UTR;5'UTR	NM_001103160;NM_001103161	1	21058444
1.87983	3.10744	0.144648	0.0947212	0.449484	0.239108	RAET1L	TSS200	NM_130900	6	150346787
1.87793	2.57681	0.244236	0.157736	0.629351	0.335131				3	173114468
1.87784	10.5524	0.0379325	0.0311598	0.400277	0.213158	AXIN1;AXIN1	Body;Body	NM_003502;NM_181050	16	377344
1.87647	19.9453	0.0472773	0.0390186	0.942962	0.50252	WFDC2	TSS200	NM_006103	20	44098358
1.87621	17.9108	0.0504837	0.0465671	0.904206	0.481933				10	122739236
1.87612	2.10126	0.34871	0.272534	0.732732	0.390557				2	144694809
1.87576	3.94935	0.178965	0.127306	0.706796	0.376805	MAP4K4;MAP4K4;MAP4K4	TSS1500;TSS1500;TSS1500	NM_145687;NM_145686;NM_004834	2	102313069
1.87575	2.56414	0.0578569	0.046588	0.148353	0.0790904	TACO1	Body	NM_016360	17	61678891
1.87565	2.31451	0.101298	0.0700878	0.234456	0.125				7	140218068
1.87434	1.96903	0.455479	0.376034	0.896853	0.478492	SCNN1B	TSS200	NM_000336	16	23313480
1.87426	2.87313	0.0962789	0.0873265	0.276622	0.14759				5	166582608
1.87385	1.96748	0.0662863	0.0635081	0.130417	0.0695983	IRS4	TSS1500	NM_003604	X	107980132
1.87352	2.71722	0.18913	0.207062	0.513907	0.2743	C6orf204;C6orf204	TSS1500;TSS1500	NM_001042475;NM_206921	6	118973353
1.87302	1.93887	0.450185	0.349643	0.87285	0.466013	ATL1;ATL1;ATL1	TSS200;5'UTR;TSS200	NM_015915;NM_001127713;NM_181598	14	51026681
1.87223	2.63319	0.289306	0.241433	0.761799	0.406894	PDE1C	TSS200	NM_005020	7	32111062
1.87104	1.8983	0.210822	0.137283	0.400205	0.213895	SPRED2;SPRED2	TSS1500;Body	NM_001128210;NM_181784	2	65594890
1.87079	3.87155	0.189668	0.180155	0.734311	0.392514	DAB2	TSS1500	NM_001343	5	39425549
1.87074	2.00914	0.355033	0.281884	0.71331	0.381298				1	244081052
1.8706	3.29092	0.258168	0.219229	0.84961	0.454192	SND1;LRRC4	Body;TSS1500	NM_014390;NM_022143	7	127672235
1.86988	4.69463	0.0240776	0.0253099	0.113036	0.0604507	RGS2	TSS200	NM_002923	1	192778160
1.86926	6.69601	0.0422456	0.0331129	0.282877	0.151331	TNKS1BP1	5'UTR	NM_033396	11	57089821
1.86788	6.90359	0.109715	0.08046	0.75743	0.405503	CTBP2;CTBP2;CTBP2	Body;Body;Body	NM_001329;NM_022802;NM_001083914	10	126712941
1.86757	1.85504	0.0639392	0.0609691	0.11861	0.0635101				1	244014035
1.86741	4.53727	0.108145	0.175641	0.490685	0.262762				7	26415606
1.86677	3.64097	0.235534	0.204708	0.85757	0.459388				5	2338616
1.86656	2.65445	0.201703	0.144391	0.53541	0.286843				8	47015425
1.86634	2.18612	0.310298	0.204668	0.678348	0.363464	RPTOR;RPTOR	Body;Body	NM_001163034;NM_020761	17	78797015
1.86556	1.97365	0.456431	0.427593	0.900836	0.482877				6	10385126
1.86455	5.40819	0.104766	0.08778	0.566596	0.303878	NCOR2;NCOR2	5'UTR;5'UTR	NM_006312;NM_001077261	12	125003301
1.86454	1.97786	0.43068	0.394322	0.851825	0.456855	SPEG	Body	NM_005876	2	220300109
1.86358	3.7806	0.126672	0.0931002	0.478896	0.256976	YTHDC1;YTHDC1	Body;Body	NM_001031732;NM_133370	4	69212380
1.86335	8.65437	0.0753607	0.0546812	0.652199	0.350014				10	3581191
1.86149	1.86533	0.324706	0.238638	0.605685	0.325376	SYNGAP1	Body	NM_006772	6	33394324
1.86126	4.07101	0.173658	0.138883	0.706964	0.379831	CLASP1;CLASP1;CLASP1	Body;Body;Body	NM_001142273;NM_015282;NM_001142274	2	122290763
1.86117	2.24306	0.317468	0.24112	0.712101	0.38261				22	18531385
1.86106	17.7872	0.0387156	0.0300244	0.688642	0.370026	PIK3R1;PIK3R1	Body;TSS200	NM_181523;NM_181524	5	67584214
1.86058	1.83798	0.101869	0.0392136	0.187233	0.100631	MPV17	TSS1500	NM_002437	2	27546399
1.86027	8.56994	0.0678844	0.0525783	0.581765	0.312732				5	172665400
1.86026	8.38348	0.0545116	0.0467247	0.456997	0.245663				2	568321
1.86003	2.08871	0.280005	0.19546	0.584849	0.314429	FNBP1	Body	NM_015033	9	132786258
1.86003	2.39813	0.0470979	0.0698118	0.112947	0.0607231	LASS5	TSS200	NM_147190	12	50561295
1.8593	2.3151	0.0532747	0.0584147	0.123337	0.066335	LHB	TSS1500	NM_000894	19	49521513
1.85918	6.12315	0.0197908	0.0131754	0.121182	0.0651805	SGK3	TSS200	NM_001033578	8	67624757
1.85824	7.528	0.039219	0.0417451	0.295241	0.158881	ULBP2	TSS1500	NM_025217	6	150262763
1.85797	1.84177	0.299264	0.216484	0.551175	0.296654				2	6636145
1.85764	2.85117	0.273859	0.216683	0.780819	0.420328	KIRREL3;KIRREL3	Body;Body	NM_001161707;NM_032531	11	126310409
1.85739	2.44604	0.0792656	0.0961536	0.193887	0.104387	NLGN4X;NLGN4X;NLGN4X	5'UTR;TSS1500;1stExon	NM_181332;NM_020742;NM_181332	X	6146656
1.85713	11.8082	0.068344	0.114008	0.807018	0.434551	PON2;PON2	TSS1500;TSS1500	NM_000305;NM_001018161	7	95064709
1.85709	4.84665	0.0534003	0.0466088	0.258813	0.139364	NFIA;NFIA;NFIA;NFIA	Body;Body;Body;Body	NM_001145512;NM_001145511;NM_001134673;NM_005595	1	61548526
1.85704	2.20541	0.0663222	0.108459	0.146267	0.0787637	HERC6;HERC6	1stExon;1stExon	NM_001165136;NM_017912	4	89300116
1.85691	1.84274	0.393812	0.343298	0.725692	0.390806	C13orf16	Body	NM_152324	13	111977248
1.85681	2.04503	0.364795	0.270823	0.746019	0.401774	RPTOR;RPTOR	Body;Body	NM_001163034;NM_020761	17	78806870
1.85676	2.37518	0.374767	0.354602	0.890139	0.479405	BARX2	TSS1500	NM_003658	11	129244441
1.85646	5.44171	0.0977092	0.0829545	0.531705	0.286409	DPP10;DPP10	Body;Body	NM_001004360;NM_020868	2	116152853
1.85587	2.02946	0.329186	0.240769	0.66807	0.359976	ASZ1;ASZ1	TSS200;TSS200	NR_023315;NM_130768	7	117067745
1.85497	3.1577	0.180539	0.144373	0.57009	0.307331	RIN3	Body	NM_024832	14	93116513
1.85487	3.42368	0.199302	0.16455	0.682348	0.367869	PLEKHA7	Body	NM_175058	11	16828408
1.85484	2.69206	0.248812	0.176398	0.669817	0.361119	PARP11	TSS1500	NM_020367	12	3983821
1.85396	4.21759	0.172089	0.144064	0.7258	0.391485				8	81478222
1.85372	9.86441	0.0601575	0.0767387	0.593419	0.320123	PCDH20	TSS1500	NM_022843	13	61989859
1.85326	2.05435	0.297285	0.219675	0.610727	0.329542				6	106056667
1.85326	2.94612	0.277804	0.217694	0.818443	0.441624	TMTC1	5'UTR	NM_175861	12	29935873
1.85096	11.9606	0.0532678	0.0540015	0.637117	0.344209	PIP4K2A	Body	NM_005028	10	23002092
1.85067	7.12106	0.0582951	0.0405739	0.415123	0.22431	ZNF767;ZNF767	TSS1500;TSS1500	NR_027789;NR_027788	7	149322992
1.85055	39.2772	0.0238893	0.0224075	0.938306	0.507041	ESR1;ESR1;ESR1;ESR1;ESR1	TSS1500;5'UTR;1stExon;5'UTR;5'UTR	NM_000125;NM_001122741;NM_001122740;NM_001122742;NM_001122740	6	152128537
1.85031	4.66071	0.156682	0.110328	0.73025	0.394664	EPB41L4A	Body	NM_022140	5	111753754
1.84989	1.96461	0.334798	0.265	0.657748	0.35556	BAALC;BAALC;C8orf56	1stExon;1stExon;Body	NM_001024372;NM_024812;NR_027071	8	104153173
1.84983	1.98351	0.305993	0.297133	0.606941	0.328106	B4GALNT3	Body	NM_173593	12	656757
1.84982	7.29324	0.0984019	0.073094	0.717669	0.387967	C1QTNF8	3'UTR	NM_207419	16	1138489
1.84906	3.45143	0.108672	0.0977486	0.375075	0.202846	SYMPK	5'UTR	NM_004819	19	46364326
1.84895	3.65125	0.249464	0.234998	0.910853	0.492632	NEUROD2	Body	NM_006160	17	37762842
1.84791	1.84789	0.433696	0.446312	0.801423	0.433692	KIAA1614	TSS1500	NM_020950	1	180881480
1.84737	2.63505	0.263001	0.187197	0.693021	0.375139				10	125851279
1.84681	2.08463	0.326444	0.243547	0.680516	0.368482				17	73073329
1.84656	3.10019	0.244614	0.201687	0.75835	0.410683	CAMKK2;CAMKK2;CAMKK2;CAMKK2;CAMKK2;CAMKK2;CAMKK2;CAMKK2;CAMKK2;CAMKK2;CAMKK2;CAMKK2;CAMKK2	1stExon;5'UTR;5'UTR;1stExon;5'UTR;TSS1500;1stExon;5'UTR;1stExon;5'UTR;1stExon;5'UTR;1stExon	NM_172215;NM_172216;NM_006549;NM_153500;NM_172214;NM_172226;NM_153499;NM_153500;NM_172216;NM_172215;NM_172214;NM_153499;NM_006549	12	121735583
1.84647	4.43098	0.11099	0.116704	0.491792	0.266342				17	37024401
1.84609	2.1739	0.396427	0.384112	0.861795	0.466822	ZBTB16;ZBTB16	Body;Body	NM_006006;NM_001018011	11	114112973
1.84594	4.21556	0.188679	0.130278	0.795389	0.430885	HOXD8;HOXD8	5'UTR;1stExon	NM_019558;NM_019558	2	176994665
1.84594	6.33277	0.110663	0.0780529	0.700803	0.379647	SFRS12;SFRS12	TSS1500;TSS1500	NM_001077199;NM_139168	5	65439520
1.8455	5.3147	0.0935389	0.0714907	0.497132	0.269375	ZNF192	TSS1500	NM_006298	6	28109239
1.8452	3.74388	0.183567	0.130405	0.687254	0.372456	WDSUB1;WDSUB1;WDSUB1	Body;Body;Body	NM_001128213;NM_152528;NM_001128212	2	160106670
1.84475	19.9033	0.046455	0.0518095	0.924609	0.501211	DNAH12;DNAH12;DNAH12;DNAH12	5'UTR;5'UTR;1stExon;1stExon	NM_198564;NM_178504;NM_198564;NM_178504	3	57530016
1.8443	2.65629	0.280463	0.217017	0.744991	0.403943	TFAP2E	TSS200	NM_178548	1	36038877
1.84393	1.82158	0.0600826	0.0496758	0.109445	0.0593544				1	246862638
1.84387	12.9635	0.0528267	0.044833	0.684819	0.371402	PIK3R1;PIK3R1	Body;TSS200	NM_181523;NM_181524	5	67584104
1.84372	3.05455	0.306536	0.310864	0.936328	0.507848	POU3F2	1stExon	NM_005604	6	99283304
1.84363	1.89534	0.0937913	0.0611887	0.177766	0.0964216	TOLLIP	Body	NM_019009	11	1320497
1.84358	8.40068	0.0833105	0.0684326	0.699865	0.379622	FRAS1;FRAS1	TSS1500;TSS1500	NM_025074;NM_001166133	4	78977420
1.8423	11.4691	0.0785235	0.0653069	0.900592	0.48884	DNAJC22	TSS1500	NM_024902	12	49739991
1.84193	30.942	0.029913	0.0299327	0.925567	0.502499	HOXC4;HOXC5;HOXC4;HOXC6;HOXC6	5'UTR;Body;1stExon;1stExon;5'UTR	NM_014620;NR_003084;NM_014620;NM_153693;NM_153693	12	54410671
1.8419	2.61929	0.353592	0.31361	0.92616	0.502828	STEAP2;STEAP2	5'UTR;5'UTR	NM_001040665;NM_152999	7	89841435
1.84165	4.73726	0.186711	0.194077	0.884498	0.480274	SOX5;SOX5	5'UTR;TSS1500	NM_152989;NM_006940	12	24103374
1.84163	4.77345	0.120591	0.0619684	0.575635	0.312567				2	216783091
1.84129	1.9675	0.393919	0.290168	0.775037	0.420922	FSIP1	TSS1500	NM_152597	15	40076065
1.841	3.63096	0.0599512	0.0399504	0.21768	0.11824				1	229543603
1.84095	29.3186	0.0318518	0.0208863	0.933851	0.507265				10	135174003
1.84087	2.73824	0.149439	0.126376	0.4092	0.222286	LOC100130987;CLCF1;CLCF1	Body;TSS1500;TSS200	NR_024469;NM_013246;NM_001166212	11	67141742
1.84067	2.03188	0.340509	0.263652	0.691872	0.37588	CD1C	Body	NM_001765	1	158261555
1.84005	2.53118	0.257771	0.139792	0.652464	0.35459	SPRED2;SPRED2	TSS200;Body	NM_001128210;NM_181784	2	65593933
1.83994	4.67318	0.162828	0.182731	0.760925	0.413559	CNTNAP2	Body	NM_014141	7	147303836
1.83981	1.90177	0.493914	0.44096	0.939309	0.510545	PHOX2A	Body	NM_005169	11	71951122
1.83952	2.61267	0.265744	0.174681	0.694301	0.377437				18	60988465
1.83937	2.00905	0.343128	0.304234	0.689362	0.374781	B3GNT7	Body	NM_145236	2	232260559
1.83933	2.16681	0.358993	0.358963	0.777871	0.422909	TRAPPC9;TRAPPC9	Body;Body	NM_001160372;NM_031466	8	141248667
1.83876	8.8867	0.0879159	0.0684275	0.781282	0.424897	EXT1	1stExon	NM_000127	8	119123054
1.83871	5.34645	0.0378194	0.0422009	0.2022	0.109968	STK24;STK24	Body;Body	NM_003576;NM_001032296	13	99136580
1.83856	11.7547	0.0610994	0.0232056	0.718202	0.390634	NPR1;NPR1	1stExon;5'UTR	NM_000906;NM_000906	1	153651297
1.83801	1.91546	0.417244	0.402037	0.799216	0.434828	KBTBD11	5'UTR	NM_014867	8	1948999
1.83786	21.8993	0.0369605	0.0367835	0.809409	0.440408	CABLES1;CABLES1	1stExon;Body	NM_001100619;NR_023359	18	20716451
1.83774	19.5115	0.0453067	0.0439347	0.884003	0.481028				7	1309108
1.83742	2.07606	0.0794032	0.0706942	0.164846	0.089716	MTMR6	Body	NM_004685	13	25860865
1.83739	26.9076	0.0361281	0.0286508	0.972121	0.529077	ARHGEF1;ARHGEF1;ARHGEF1	Body;Body;Body	NM_004706;NM_199002;NM_198977	19	42408458
1.83719	3.95842	0.0762162	0.085413	0.301696	0.164216	C14orf23;C14orf23	Body;Body	NR_026732;NR_026731	14	29243622
1.83687	2.28988	0.0547821	0.040697	0.125444	0.0682924	VARS2;VARS2;VARS2	5'UTR;5'UTR;Body	NM_001167733;NM_020442;NM_001167734	6	30882358
1.83649	14.3213	0.0526406	0.0681947	0.75388	0.4105	DNAJB4;DNAJB4	1stExon;5'UTR	NM_007034;NM_007034	1	78470640
1.83639	6.96174	0.104029	0.0833221	0.724221	0.394371				6	1608107
1.83615	2.20053	0.100136	0.168339	0.220352	0.120008	C4orf22	TSS200	NM_152770	4	81256795
1.83385	2.19169	0.357343	0.255433	0.783187	0.427073	PMEPA1;PMEPA1;PMEPA1;PMEPA1	5'UTR;5'UTR;Body;Body	NM_199171;NM_199170;NM_199169;NM_020182	20	56283964
1.83379	1.97664	0.413771	0.327497	0.817879	0.446005				16	55090946
1.83326	2.46382	0.369114	0.369615	0.909433	0.496075	GFPT2	Body	NM_005110	5	179779664
1.83243	2.76133	0.0501068	0.0279322	0.138361	0.0755069				10	133836792
1.83223	9.59091	0.0769519	0.0846516	0.738038	0.40281	GJB2	TSS200	NM_004004	13	20767208
1.83207	1.80977	0.368054	0.277202	0.666094	0.363573	TMEM30A;TMEM30A	Body;Body	NM_001143958;NM_018247	6	75988568
1.832	3.62291	0.228243	0.225241	0.826902	0.451367	EFHA2	TSS200	NM_181723	8	16884576
1.83189	1.96358	0.416261	0.400344	0.817363	0.446186				13	79161011
1.83158	6.70324	0.0938862	0.0753737	0.629341	0.343605	C22orf23;POLR2F	Body;TSS1500	NM_032561;NM_021974	22	38349045
1.83153	11.1844	0.0655949	0.0533933	0.733641	0.400562	TNRC18	Body	NM_001080495	7	5459428
1.83109	3.53271	0.0303961	0.0391852	0.107381	0.0586429	CAV2;CAV2	1stExon;1stExon	NM_001233;NM_198212	7	116139849
1.83061	5.02472	0.161819	0.151664	0.813097	0.444168				11	94474627
1.83039	13.648	0.0420908	0.0368094	0.574453	0.313842	VEZF1	Body	NM_007146	17	56064421
1.83024	2.30189	0.36285	0.289341	0.835241	0.456355				2	114260142
1.83005	10.4718	0.0705	0.0520105	0.73826	0.403409				6	144607911
1.83002	22.284	0.0403081	0.023622	0.898227	0.490829	SLC25A29	Body	NM_001039355	14	100771922
1.83001	2.7535	0.0400385	0.0279861	0.110246	0.0602435	ACTG1	TSS1500	NM_001614	17	79480426
1.82992	1.80334	0.360454	0.261194	0.650022	0.355219	APPL2	TSS1500	NM_018171	12	105630720
1.82925	3.41027	0.198207	0.135668	0.67594	0.369517				16	17609453
1.82909	1.88643	0.319352	0.214709	0.602433	0.329362	RALGAPA2	Body	NM_020343	20	20433062
1.82887	2.48426	0.183794	0.190069	0.456592	0.249658	ART1	TSS200	NM_004314	11	3666278
1.82843	6.33234	0.107645	0.078526	0.681643	0.372803				14	70046847
1.82836	17.327	0.0380179	0.0438681	0.658736	0.360288	ARMCX3;ARMCX3;ARMCX3	TSS200;5'UTR;5'UTR	NM_177948;NM_016607;NM_177947	X	100878346
1.82812	17.6134	0.0401023	0.0571341	0.706338	0.386374	FAM86B1;FAM86B1	TSS1500;TSS1500	NR_003494;NM_001083537	8	12052924
1.82795	2.75777	0.260061	0.24531	0.71719	0.392347				1	244014210
1.82788	1.85596	0.412507	0.331428	0.765596	0.418844	STOX2	Body	NM_020225	4	184908351
1.82771	17.7253	0.0452791	0.0404046	0.802587	0.43912	TPCN1;TPCN1	5'UTR;5'UTR	NM_001143819;NM_017901	12	113661270
1.8276	27.1647	0.032063	0.0480307	0.87098	0.47657				12	65218869
1.8272	2.57788	0.301944	0.23612	0.778377	0.425994	CRMP1;CRMP1	Body;TSS200	NM_001014809;NM_001313	4	5890369
1.82595	2.84715	0.25187	0.219471	0.717113	0.392733	MYEOV2;MYEOV2	TSS1500;TSS1500	NM_138336;NM_001163424	2	241076355
1.82559	1.84566	0.426281	0.339684	0.786771	0.430969	NFIA	TSS1500	NM_001145511	1	61542329
1.82487	9.85365	0.0718155	0.0685614	0.707645	0.387778	CBLB	5'UTR	NM_170662	3	105586684
1.82483	3.02913	0.244807	0.171043	0.741552	0.406367	NXN	Body	NM_022463	17	818890
1.82483	3.23868	0.225974	0.163538	0.731857	0.401055				3	169386691
1.82476	7.38478	0.0326116	0.0452015	0.240829	0.131978	FAR1	TSS1500	NM_032228	11	13689489
1.8241	18.1293	0.0464067	0.0432932	0.841322	0.461225	AHRR	Body	NM_020731	5	374093
1.82333	3.41778	0.0607332	0.0668038	0.207573	0.113843	ETV4;ETV4	Body;Body	NM_001079675;NM_001986	17	41622807
1.82303	2.20617	0.278682	0.216911	0.614819	0.33725	FCGBP	Body	NM_003890	19	40366088
1.82269	5.86982	0.134879	0.115244	0.791716	0.434367	IHH	TSS200	NM_002181	2	219925311
1.82219	6.34862	0.0588691	0.0429249	0.373737	0.205103	SLC25A3;SLC25A3;SLC25A3	TSS1500;TSS1500;TSS1500	NM_213611;NM_005888;NM_002635	12	98986887
1.82216	5.46049	0.0853363	0.0850364	0.465978	0.255729	GNAI1	Body	NM_002069	7	79780310
1.82153	3.08855	0.266721	0.267789	0.823781	0.452248	DLX6AS	Body	NR_015448	7	96642096
1.82136	4.28484	0.175953	0.149101	0.753929	0.413937	GTPBP10;GTPBP10	TSS1500;TSS1500	NM_001042717;NM_033107	7	89975159
1.82048	2.29627	0.392011	0.392229	0.900162	0.494464	CKB	TSS200	NM_001823	14	103989336
1.82013	5.09533	0.122395	0.0967404	0.623645	0.342637	GFI1;GFI1	TSS1500;5'UTR	NM_001127216;NM_005263	1	92952196
1.82006	1.85822	0.0656182	0.0472749	0.121933	0.066994	CLIP3;ALKBH6;ALKBH6	3'UTR;TSS1500;TSS1500	NM_015526;NM_032878;NM_198867	19	36505654
1.81943	2.11209	0.207856	0.22463	0.439011	0.24129				8	1138280
1.81887	2.6983	0.0441216	0.0493616	0.119053	0.0654546				1	17846746
1.8187	3.55512	0.206832	0.165835	0.735313	0.404307	RELN;RELN	TSS1500;TSS1500	NM_005045;NM_173054	7	103630490
1.81836	2.63948	0.336823	0.311945	0.889038	0.488924	MIR155HG	TSS200	NR_001458	21	26934383
1.81778	5.88623	0.0737028	0.128295	0.433832	0.238661				15	24114744
1.81723	7.3357	0.104877	0.0891911	0.769345	0.42336	TRERF1	5'UTR	NM_033502	6	42419091
1.81712	2.4546	0.0892062	0.0899554	0.218966	0.120501				1	17240204
1.81665	2.59781	0.0452128	0.0488262	0.117454	0.0646541	BRUNOL4;BRUNOL4;BRUNOL4;BRUNOL4	Body;Body;Body;Body	NM_001025088;NM_020180;NM_001025089;NM_001025087	18	35067529
1.81641	2.16582	0.329654	0.252733	0.713972	0.393069				16	88111009
1.81608	4.51762	0.167118	0.158198	0.754976	0.415718	WNT9B	Body	NM_003396	17	44929215
1.81596	1.91948	0.40554	0.323337	0.778426	0.428657	MLNR	TSS1500	NM_001507	13	49794079
1.81594	2.89994	0.0503156	0.0611085	0.145912	0.0803508	SETD8	Body	NM_020382	12	123874707
1.81519	3.38613	0.144776	0.0960936	0.490231	0.270072				9	969473
1.81442	2.32397	0.284122	0.212022	0.660289	0.363911				1	182584578
1.81432	6.06344	0.0893437	0.123613	0.54173	0.298585	MAP9	TSS1500	NM_001039580	4	156298325
1.81413	8.90329	0.0836287	0.057605	0.74457	0.410429				6	169852497
1.81403	9.01967	0.100035	0.0932399	0.902281	0.497389				1	228633460
1.8139	3.86465	0.112712	0.0624119	0.435591	0.240141	NPS	Body	NM_001030013	10	129349644
1.81379	14.9163	0.0445178	0.0361924	0.664041	0.366107	PIP4K2A	Body	NM_005028	10	22972299
1.81343	4.80717	0.182526	0.137437	0.877432	0.483853	TMEM216	TSS1500	NM_016499	11	61159649
1.81324	2.72103	0.308662	0.265605	0.839877	0.46319	LANCL2	TSS1500	NM_018697	7	55432402
1.81288	5.14842	0.070687	0.0604834	0.363926	0.200745				8	59714165
1.81244	12.9975	0.0443318	0.0341152	0.576202	0.317914	RPGRIP1	Body	NM_020366	14	21769105
1.81229	1.90385	0.3787	0.313545	0.720986	0.39783	WDR33;WDR33;WDR33	TSS1500;TSS1500;TSS1500	NM_001006623;NM_018383;NM_001006622	2	128569347
1.81211	3.11719	0.0540223	0.074303	0.168398	0.0929292	ZBTB10;ZBTB10	Body;Body	NM_001105539;NM_023929	8	81400138
1.81176	8.75787	0.0856669	0.0548047	0.75026	0.414105				1	12609705
1.81153	3.32319	0.0620343	0.0822283	0.206152	0.1138	RAP1GAP2;RAP1GAP2	Body;Body	NM_015085;NM_001100398	17	2907678
1.81096	4.53925	0.0247592	0.0215424	0.112388	0.0620598	DEGS2	TSS200	NM_206918	14	100626205
1.81087	2.06096	0.145192	0.0989236	0.299234	0.165243				13	114065777
1.8106	5.20075	0.12119	0.0989759	0.630279	0.348104	CHCHD2	TSS1500	NM_016139	7	56174888
1.80994	8.13323	0.0773851	0.0605834	0.629391	0.347741	ADAMTS19	TSS1500	NM_133638	5	128795472
1.80979	2.68262	0.278331	0.230614	0.746655	0.412565	SALL1;SALL1	TSS1500;TSS200	NM_001127892;NM_002968	16	51185236
1.8092	1.921	0.474767	0.457743	0.912026	0.504103	MAF;MAF	1stExon;1stExon	NM_001031804;NM_005360	16	79633040
1.80898	4.07513	0.178986	0.137714	0.729391	0.403206	NEBL	TSS1500	NM_213569	10	21464258
1.80883	2.18307	0.320034	0.233969	0.698657	0.386248				1	64197478
1.80792	5.60908	0.101982	0.0733533	0.572027	0.3164	ZNF282	Body	NM_003575	7	148903126
1.8078	2.34717	0.174449	0.0881995	0.409462	0.226498	LMO7	Body	NM_005358	13	76259545
1.80763	2.97604	0.0553924	0.0676349	0.16485	0.091197	MARCKS	TSS1500	NM_002356	6	114178192
1.80759	10.1683	0.0837936	0.079707	0.852042	0.471369	ENTPD7	TSS1500	NM_020354	10	101418593
1.8073	2.5174	0.132156	0.158971	0.332689	0.184081	GABBR1;GABBR1	Body;Body	NM_021904;NM_001470	6	29600103
1.80683	7.26967	0.0875823	0.0819797	0.636695	0.352382	MBNL1;MBNL1;MBNL1;MBNL1;MBNL1;MBNL1;MBNL1	Body;Body;Body;Body;Body;Body;Body	NM_207295;NM_207293;NM_021038;NM_207292;NM_207296;NM_207297;NM_207294	3	152046751
1.80658	4.44806	0.158538	0.114409	0.705184	0.390342	MAD1L1;MAD1L1;MAD1L1	Body;Body;Body	NM_003550;NM_001013837;NM_001013836	7	1961968
1.80593	2.42043	0.289761	0.241069	0.701347	0.388359	GABRA4;GABRA4	5'UTR;1stExon	NM_000809;NM_000809	4	46995509
1.8055	7.4833	0.0923286	0.0965717	0.690923	0.382677	C5orf13;C5orf13;C5orf13;C5orf13;C5orf13;C5orf13;C5orf13;C5orf13;C5orf13;C5orf13;C5orf13	TSS1500;TSS200;Body;TSS1500;TSS1500;Body;1stExon;5'UTR;TSS1500;TSS1500;TSS1500	NM_001142481;NM_001142477;NM_001142474;NM_001142479;NM_001142482;NM_001142475;NM_001142476;NM_001142476;NM_004772;NM_001142478;NM_001142480	5	111093875
1.80527	1.81142	0.492941	0.468563	0.892925	0.494623	ESM1;ESM1	Body;Body	NM_001135604;NM_007036	5	54275198
1.80516	4.29573	0.172438	0.124464	0.740746	0.41035	WNT3	TSS200	NM_030753	17	44896168
1.80507	3.2682	0.0549648	0.0871975	0.179636	0.0995174				6	28642394
1.80466	2.46845	0.274828	0.215705	0.678398	0.375915	TMEM216	TSS1500	NM_016499	11	61159602
1.80462	1.80022	0.396296	0.293704	0.713421	0.39533				11	4631906
1.80448	2.13022	0.0754269	0.0600741	0.160676	0.0890427	CYP1B1	Body	NM_000104	2	38300586
1.80422	14.2249	0.0507932	0.0407901	0.722527	0.400465	GPR124	Body	NM_032777	8	37699507
1.80406	1.91825	0.389485	0.285058	0.74713	0.414138	RPTOR;RPTOR	Body;Body	NM_001163034;NM_020761	17	78793479
1.80373	3.94563	0.223794	0.23844	0.883008	0.489545	ASCL1;ASCL1	5'UTR;1stExon	NM_004316;NM_004316	12	103352000
1.80365	2.82637	0.292496	0.313499	0.826702	0.45835	RPH3AL	5'UTR	NM_006987	17	183931
1.80341	1.84153	0.267681	0.219924	0.492944	0.27334				14	97058777
1.80306	6.373	0.0456199	0.0436262	0.290735	0.161246	SATB2	Body	NM_015265	2	200320750
1.80306	2.2719	0.278259	0.205967	0.632177	0.350614	UIMC1	5'UTR	NM_016290	5	176432570
1.80293	2.60341	0.234622	0.169724	0.610815	0.33879	SEPT9;SEPT9;SEPT9;SEPT9;SEPT9;SEPT9;SEPT9	Body;5'UTR;Body;Body;Body;Body;Body	NM_001113492;NM_001113496;NM_001113493;NM_001113491;NM_006640;NM_001113495;NM_001113494	17	75473969
1.80254	2.82944	0.333912	0.309245	0.944784	0.52414	FOXA1	Body	NM_004496	14	38061326
1.80192	3.38616	0.191944	0.159892	0.649952	0.360699	MAD1L1;MAD1L1;MAD1L1	Body;Body;Body	NM_003550;NM_001013837;NM_001013836	7	1932321
1.80178	3.07464	0.241274	0.189856	0.74183	0.411721	RXRG;RXRG	TSS200;TSS200	NM_006917;NM_001009598	1	165414491
1.80118	2.818	0.241588	0.190428	0.680794	0.377972	CYP1B1	Body	NM_000104	2	38302487
1.80091	6.01441	0.108251	0.0813188	0.651063	0.36152				3	187635183
1.8009	11.9467	0.0588706	0.0433229	0.703313	0.390535	FILIP1	Body	NM_015687	6	76078187
1.80075	1.94641	0.436175	0.380664	0.848977	0.471459	LOC100192426;PTPRM;PTPRM	TSS1500;Body;Body	NR_024419;NM_002845;NM_001105244	18	8367568
1.80031	1.82124	0.0921637	0.077528	0.167852	0.0932352	PRDM1	TSS200	NM_001198	6	106534117
1.80004	1.97343	0.188247	0.147945	0.371493	0.206381	ZC3H3	Body	NM_015117	8	144594963
1.8	1.997	0.212466	0.202259	0.424295	0.235719				18	77383609
